# Supplementary material for: Targeting IGF-IR improves neoadjuvant chemotherapy efficacy in breast cancers with low IGFBP7 expression
Source: NPJ Precis Oncol. 2024 Oct 3;8:212. doi: 10.1038/s41698-024-00712-9 (PMC11450189; doi:10.1038/s41698-024-00712-9)
Supplement: Supplementary file 2 — Supplementary Tables 6-13 [file 41698_2024_712_MOESM2_ESM.xlsx]

## Sheet: ISPY2_DEG
Supplementary Table 6. List of up- and downregulated genes in I-SPY2
High expressing (Q4) compared to low expressing (Q1) IGFBP7 tumors
Upregulated = adj.P.Value < 0.05 & logFC > 1.5)						Down-regulated = adj.P.Value < 0.05 & logFC < -1.5)
Upregulated Genes (HGNC) (n=40)	EntrezGeneID	logFC	AveExpr	adj.P.Val		Down-regulated Genes (HGNC) (n=1)	EntrezGeneID	logFC	AveExpr	adj.P.Val
IGFBP7	3490	1.73757	14.7011	0		MARCO	8685	-1.68547	9.36809	2.38101e-16
GNG11	2791	1.51973	11.0446	9.98472e-135
PDGFRB	5159	1.59489	10.357	1.21959e-107
SPARCL1	8404	1.85259	12.069	1.90623e-102
FAP	2191	1.76054	11.6147	2.47058e-98
LUM	4060	1.69843	13.2439	3.0551e-79
CDH11	1009	1.53925	10.7054	3.79991e-75
HTRA1	5654	1.68766	13.7309	1.61535e-74
COL3A1	1281	1.71992	11.9737	3.60986e-68
DCN	1634	1.56234	13.1572	1.70906e-67
POSTN	10631	1.74306	11.4941	8.53345e-67
ASPN	54829	2.1646	9.35355	1.5472e-61
SPOCK1	6695	1.61002	8.4126	5.61756e-61
CPE	1363	1.70977	11.5363	6.81572e-61
PLAT	5327	1.92133	10.6677	3.71868e-59
SFRP4	6424	1.72846	8.95624	3.50981e-55
LAMP5	24141	1.68346	9.60977	1.5917e-53
COL1A2	1278	1.50117	12.8173	4.50155e-51
CNN1	1264	1.68849	11.0181	1.66272e-48
SPON1	10418	1.59384	9.95482	5.20358e-47
COL10A1	1300	1.99241	11.8619	3.51272e-46
SFRP2	6423	1.51654	9.49172	6.92275e-44
NR2F1	7025	1.77483	9.20802	1.20376e-42
GRP	2922	2.11196	8.66691	2.13085e-41
OGN	4969	1.6087	7.32369	1.58751e-39
AI123712		1.56195	8.64254	4.09264e-38
MFAP4	4239	1.57027	10.8621	1.11203e-37
MYH11	4629	1.76401	9.01594	1.71108e-35
THBS4	7060	1.80901	9.50264	2.70385e-35
CILP	8483	1.81485	10.6149	3.24315e-35
COL1A1	1277	1.51212	14.041	3.51021e-32
COMP	1311	1.71692	11.5102	1.67243e-30
CD86	942	2.27686	9.80759	9.98548e-24
PPP6R1	22870	1.83048	8.74404	3.8026e-22
RPA4	29935	1.99826	8.21992	3.95266e-22
VPS18	57617	1.88065	12.3099	5.7129e-22
FOXA1	3169	1.59217	9.85714	1.39878e-09
AGR2	10551	1.58733	9.81034	5.38988e-08
TFF1	7031	1.57712	11.0089	1.83796e-06
SCGB2A2	4250	1.52162	9.25145	1.99298e-05

## Sheet: SCANB_DEG
Supplementary Table 7. List of up- and downregulated genes in SCAN-B
High expressing (Q4) compared to low expressing (Q1) IGFBP7 tumors
Upregulated = adj.P.Value < 0.05 & logFC > 1.5)						Down-regulated = adj.P.Value < 0.05 & logFC < -1.5)
Upregulated Genes (HGNC) (n=347)	EntrezGeneID	logFC	AveExpr	adj.P.Val		Down-regulated Genes (HGNC) (n=0)	EntrezGeneID	logFC	AveExpr	adj.P.Val
IGFBP7	3490	1.5235	8.02477	0
CNRIP1	25927	1.50069	2.75858	0
GNG11	2791	1.52345	3.18985	0
LHFPL6	10186	1.74648	4.60247	0
JAM3	83700	1.52266	3.28774	0
NDN	4692	1.68584	2.58458	0
CAVIN1	284119	1.51534	5.68995	0
ADGRA2	25960	1.61794	3.25846	0
ECSCR	641700	1.51656	3.49484	0
CFH	3075	1.62877	5.01116	0
DACT3	147906	1.63125	0.910731	0
VSTM4	196740	1.58373	2.21578	0
AKAP12	9590	1.86589	3.22519	0
SLIT2	9353	1.66194	2.5293	0
CCDC80	151887	2.1133	4.96518	0
JAM2	58494	1.64305	2.34479	0
TMEM119	338773	1.79911	4.15339	0
SERPINF1	5176	1.6018	6.83663	0
ECM2	1842	1.77591	4.11025	0
ZCCHC24	219654	1.53703	3.47721	0
EBF1	1879	1.62044	1.61351	0
CAV1	857	1.62066	5.25685	0
RBMS3	27303	1.85308	1.54306	0
PODN	127435	2.10078	4.25013	0
SOX17	64321	1.55848	0.0762446	0
CCDC3	83643	1.69638	2.92425	0
PCSK5	5125	1.67885	1.40329	0
FSTL1	11167	1.55368	6.51355	0
RECK	8434	1.51735	2.56182	0
SPARCL1	8404	1.73297	7.48152	0
PDE1A	5136	1.72934	1.41351	0
MMP28	79148	1.64919	0.625529	0
FAT4	79633	1.57455	0.59442	0
LMOD1	25802	1.81013	2.70918	0
C1R	715	1.52247	7.14648	0
CXCL12	6387	1.71445	6.3284	0
BICC1	80114	1.65282	2.6941	0
ZFPM2	23414	1.53997	1.18704	0
SLIT3	6586	1.73357	2.99522	0
PROS1	5627	1.57673	3.70939	0
SHE	126669	1.50156	1.33728	0
DCN	1634	1.75471	8.08056	0
SVEP1	79987	2.08848	1.83009	0
C1S	716	1.68662	7.67041	0
SRPX	8406	1.92836	3.71047	0
BHLHE22	27319	1.58763	-0.213269	0
HIC1	3090	1.61583	0.921139	0
CRISPLD2	83716	1.68091	4.64775	0
MRGPRF	116535	1.85045	0.855233	0
ANGPTL2	23452	1.52327	4.42351	0
PLAC9	219348	2.14325	1.87704	0
SFRP4	6424	2.30377	5.6798	0
GLI2	2736	1.7126	-0.267291	0
RUNX1T1	862	1.82037	0.776909	0
DPYSL3	1809	1.52957	5.33916	0
CORO2B	10391	1.56203	0.215767	0
SFRP2	6423	2.12639	7.69398	0
LAMA2	3908	1.97364	2.86892	0
PCOLCE	5118	1.60484	5.1607	0
TAGLN	6876	1.53685	7.84652	0
BHMT2	23743	1.79651	0.76142	0
EBF3	253738	1.62936	0.259987	0
TBX18	9096	1.5179	0.723413	0
GLT8D2	83468	1.68284	3.90122	0
FBLN5	10516	1.62906	4.40571	0
AOC3	8639	1.72156	3.14313	0
LRRN4CL	221091	2.02024	-0.46502	0
LGI4	163175	1.64093	-0.348729	0
GEM	2669	1.58345	4.12178	0
PRRX1	5396	1.53421	5.43655	0
CPZ	8532	1.92891	2.36	0
PRELP	5549	1.98151	2.91206	0
MEDAG	84935	1.82423	2.33647	0
FBLN1	2192	1.70628	6.29028	0
ANK2	287	1.85045	2.0027	0
PEAR1	375033	1.50387	0.481614	0
NRN1	51299	1.52222	2.83608	0
TSHZ2	128553	1.53349	1.33593	0
ABCA6	23460	1.82757	1.43049	0
HTR2B	3357	1.62811	0.789507	0
HSPB2	3316	1.5685	0.797002	0
HTRA1	5654	1.66393	7.39274	0
GAS7	8522	1.56511	3.88464	0
FBLN2	2199	1.62313	4.37078	0
PDGFRA	5156	1.65019	4.03041	0
FBN1	2200	1.62999	5.20657	0
INMT	11185	2.13586	0.284212	0
EMCN	51705	1.7029	3.06603	0
CTSK	1513	1.62967	7.61169	0
MFAP4	4239	2.40643	5.36947	0
PTH1R	5745	1.79304	-0.468201	0
COL6A3	1293	1.6619	7.41252	0
SPARC	6678	1.51135	9.78673	0
MEOX2	4223	2.03015	1.09908	0
BNC2	54796	1.51195	1.46177	0
MMP2	4313	1.74239	7.67469	0
DPT	1805	2.18504	4.94088	0
FAM13C	220965	1.61572	1.07454	0
FHL5	9457	1.87835	0.90541	0
FHL1	2273	1.82953	3.94186	0
ZNF423	23090	1.63157	1.2007	0
F13A1	2162	1.65473	5.10887	0
TWIST2	117581	1.75747	1.36959	0
COL14A1	7373	2.26437	5.0032	0
DACT1	51339	1.53327	2.45753	0
FLNC	2318	1.86279	0.285446	0
FIBIN	387758	1.71633	3.84199	0
EMX2	2018	1.50903	-0.798797	0
LUM	4060	1.66833	8.69756	0
EMILIN1	11117	1.52186	3.49262	0
FLRT2	23768	1.73399	0.00732607	0
BOC	91653	1.6556	2.70644	0
ADAM33	80332	2.10124	0.0263308	0
TSPAN11	441631	1.71615	0.333816	0
CPXM2	119587	1.61067	3.23347	0
HMCN1	83872	1.71546	2.43718	0
TSPAN7	7102	1.85222	3.04412	0
PDGFRL	5157	1.67096	4.17306	0
TLL1	7092	1.53787	0.263768	0
ITIH3	3699	1.6882	-1.58188	0
GLI1	2735	1.85604	-0.728267	0
TCEAL7	56849	1.61876	0.423848	0
CTGF	1490	1.64559	7.2039	0
HSPB6	126393	2.3469	2.35298	0
PHYHIP	9796	1.53901	-1.13137	0
TWIST1	7291	1.51294	1.71007	0
IGFBP6	3489	1.62743	2.55057	0
NPR1	4881	1.55872	1.05373	0
FAP	2191	1.53304	5.12168	0
FGF18	8817	1.6056	-0.676874	0
CCDC8	83987	1.61273	1.78412	0
CNN1	1264	1.8881	3.22141	0
FRZB	2487	1.52286	3.02042	0
AEBP1	165	1.54734	6.76221	0
ANGPTL1	9068	2.20028	1.50536	0
CYS1	192668	1.56896	0.856916	0
ISM1	140862	1.71947	2.27718	0
F10	2159	1.93673	0.048473	0
ADGRD1	283383	1.58368	-0.101793	0
PLN	5350	1.70976	1.76964	0
FAM180A	389558	1.67584	1.17759	0
NOV	4856	1.90361	2.19363	0
GAS1	2619	1.58863	3.59875	0
CPXM1	56265	1.91415	3.88284	0
LOX	4015	1.57554	4.10278	0
ADAMTS2	9509	1.50511	3.89793	0
GALNT15	117248	1.86741	1.99594	0
FAM162B	221303	1.5002	-0.231444	0
PTGIS	5740	1.70259	2.46641	0
C8orf88	100127983	1.60248	0.585984	0
FAM110D	79927	1.53217	-0.821665	0
IGF1	3479	1.95147	3.01434	0
GREM2	64388	1.91632	-0.461487	0
ELN	2006	2.13319	4.07378	0
SCN4B	6330	1.57409	1.34341	0
KIAA1755	85449	1.54354	0.570926	0
ALDH1A1	216	1.53605	4.39807	1.28929e-303
PGM5	5239	1.69973	1.7013	3.45235e-302
FXYD1	5348	2.27336	1.81392	9.58542e-301
SPON1	10418	1.85692	3.9219	1.39103e-300
SCARF2	91179	1.51655	1.05444	1.93646e-300
BMX	660	1.74985	-0.652502	6.34441e-299
AQP1	358	1.5758	5.24537	1.29815e-297
RARRES2	5919	1.5363	4.56849	2.58454e-293
XG	7499	1.56181	1.4866	4.31328e-293
IGF2	3481	2.06098	3.37201	6.03277e-292
GPIHBP1	338328	1.9307	0.245392	1.35312e-290
COL3A1	1281	1.76501	10.0191	4.47426e-286
CCL14	6358	2.33187	3.61676	1.54966e-285
SPOCK1	6695	1.5502	3.86064	5.91598e-285
OMD	4958	1.93531	3.38124	7.6095e-285
MYH11	4629	2.26351	2.99942	2.28869e-284
ABCA9	10350	1.9077	0.479457	1.38645e-283
ABCA8	10351	2.45831	1.34893	1.10808e-282
NR2F1	7025	1.83247	1.92594	1.92798e-282
THSD7B	80731	1.51411	-0.996019	5.10561e-282
ABI3BP	25890	1.95544	3.75731	2.75428e-281
ITGA7	3679	1.61843	1.55107	9.34167e-281
C10orf10	11067	1.5129	5.06997	2.30205e-280
ITIH5	80760	1.81106	1.93732	2.23218e-279
GDF10	2662	2.04386	-0.713185	6.61359e-279
CYTL1	54360	1.56005	0.570769	9.18133e-279
TMEM100	55273	1.88802	0.396563	1.71279e-277
CASQ2	845	1.81076	0.0305381	1.95664e-274
AOX1	316	1.71894	1.69624	9.56087e-272
NRXN2	9379	1.69534	-0.473587	4.10678e-270
P4HA3	283208	1.55726	2.22826	3.45678e-269
COL1A2	1278	1.7463	9.75638	4.85356e-269
GXYLT2	727936	1.59465	3.3778	4.75995e-268
SNCAIP	9627	1.53267	0.341067	6.52795e-268
LEPR	3953	1.78536	2.19526	5.73512e-265
MYL3	4634	1.74092	-1.12449	2.45841e-263
LAMP5	24141	1.71987	2.92329	3.81671e-262
HSPB7	27129	1.97953	0.187391	4.32623e-261
SSC5D	284297	1.61362	1.60443	1.10482e-260
OGN	4969	2.50127	3.69836	4.44036e-257
COL6A1	1291	1.5067	6.90771	1.24779e-256
THBS2	7058	1.55142	6.17045	9.6834e-256
THBS4	7060	2.20639	4.33244	1.39349e-255
ATOH8	84913	1.69568	-0.401028	4.52253e-254
SORCS2	57537	1.55591	0.686696	8.59516e-254
CDO1	1036	1.79416	1.52536	3.01656e-253
SOD3	6649	1.71404	2.27007	6.50452e-253
C1QTNF7	114905	1.74662	-0.0429321	1.18032e-251
CLDN11	5010	1.83051	1.40471	4.04014e-250
CAVIN2	8436	1.81614	1.95114	2.77482e-249
MAB21L1	4081	1.56136	-0.55147	1.36465e-248
CH25H	9023	1.53975	0.597238	1.52048e-248
FREM1	158326	1.84568	-0.144621	4.76702e-245
NGFR	4804	2.08563	1.44852	1.48228e-242
HTRA3	94031	1.5219	4.68875	2.15687e-242
CADM3	57863	1.96049	0.0669094	9.53757e-241
SGCA	6442	1.51083	-1.91232	7.93781e-240
C7	730	2.80116	2.72413	1.9761e-239
MAMDC2	256691	1.59359	1.25792	1.81077e-238
TPO	7173	1.5733	-1.84172	2.79507e-238
SELP	6403	1.96923	1.68427	3.54923e-238
TNNT3	7140	2.35781	-0.282081	3.13141e-236
MMP23B	8510	1.64658	-1.41602	1.00732e-232
TNXB	7148	2.09592	0.697959	3.71559e-232
COL1A1	1277	1.72534	8.97641	1.26117e-231
CHL1	10752	1.74353	0.833854	1.62368e-227
PTGFR	5737	1.63191	0.165325	8.9359e-227
SCN7A	6332	1.85672	0.107927	1.27838e-226
CILP	8483	2.03193	4.98619	1.88991e-225
ALDH1A2	8854	1.76011	0.10963	3.9582e-224
CES1	1066	1.8343	2.34517	5.30256e-224
XPNPEP2	7512	1.64119	-0.938924	6.80957e-223
F2RL2	2151	1.70067	3.64467	3.97777e-222
IL33	90865	1.72368	1.87113	4.48015e-222
FMO1	2326	1.56693	2.26442	5.40757e-222
LCN6	158062	1.51917	-2.03831	6.00631e-221
RERGL	79785	2.40218	0.453577	7.6179e-221
MFAP5	8076	1.50776	4.47545	1.91293e-220
MUSTN1	389125	1.8806	0.436595	2.19143e-213
IGSF10	285313	1.55863	0.24988	8.94215e-213
LRRC17	10234	1.63882	3.18893	5.03371e-212
MAP1LC3C	440738	1.60606	-0.803152	3.54518e-211
EPHA3	2042	1.51287	0.79481	4.22243e-211
ASPN	54829	1.98964	6.07544	1.46074e-210
TMEM132C	92293	1.97263	-0.745192	1.13839e-207
HOXA7	3204	1.50184	0.745054	2.15718e-207
FCER1A	2205	1.87009	2.42446	2.65965e-205
ACKR1	2532	1.96394	2.77229	3.50117e-204
CCDC178	374864	1.73576	-0.875575	1.85313e-203
CNTN1	1272	1.63516	2.07327	7.50879e-203
MEOX1	4222	1.91806	0.967348	1.21785e-202
KERA	11081	1.74467	0.213907	1.77825e-202
FMO2	2327	1.72108	2.49551	3.84157e-200
TACR1	6869	1.6927	-0.515888	5.42969e-199
RSPO3	84870	1.50184	0.992233	8.39817e-199
MMRN1	22915	1.939	1.3512	1.03359e-198
EGR1	1958	1.6277	5.6238	1.03608e-198
CKMT2	1160	1.50524	-0.713401	1.24881e-198
LEFTY2	7044	1.5811	-1.6026	8.51804e-198
DMD	1756	1.51218	1.62642	2.57139e-197
CHRDL1	91851	2.26594	2.99724	9.98782e-197
FAM107A	11170	1.58561	0.908766	1.57273e-193
STMN2	11075	1.53916	0.195133	2.18308e-192
TNN	63923	1.79389	1.32551	2.66709e-192
PTN	5764	1.83021	3.40842	2.53467e-191
TMEM130	222865	1.55314	-0.343197	1.25559e-189
CILP2	148113	1.60066	0.810997	3.24322e-187
WISP2	8839	1.8477	3.16985	6.94288e-185
CTSG	1511	1.98102	1.43639	1.08694e-183
DES	1674	2.09279	-0.732145	3.25217e-182
C2orf40	84417	2.34667	1.14073	7.08641e-182
ID4	3400	1.65262	2.40968	1.12756e-180
DNASE1L3	1776	1.73388	0.0442388	2.84855e-175
MMP3	4314	1.81171	3.06705	5.41388e-173
ADH1C	126	2.20465	0.56844	8.58645e-171
PRG4	10216	1.84177	0.0475452	1.87465e-169
CCL21	6366	2.39067	2.74896	2.23273e-169
ADH1B	125	2.76689	3.31383	8.56928e-168
OSR1	130497	1.86287	0.548856	2.17457e-165
SCARA5	286133	2.20778	0.316668	7.82396e-165
FST	10468	1.51586	2.60074	3.12215e-162
FABP4	2167	2.67931	5.17721	6.94522e-162
RELN	5649	1.52146	-1.25426	1.41583e-159
PI16	221476	2.44702	1.23282	6.66192e-159
C6	729	1.70198	-0.706907	9.66096e-159
KLK4	9622	1.68033	0.222554	3.09975e-156
CD1C	911	1.63423	1.10934	8.16701e-156
LPL	4023	1.51677	3.66426	2.53517e-152
LYVE1	10894	1.75624	1.40881	6.80498e-152
RBP4	5950	2.21858	1.84604	6.07022e-151
CMA1	1215	1.90431	-0.14623	5.29282e-149
ADAMTS16	170690	1.79482	0.855869	7.27535e-148
CCL19	6363	2.17342	3.63923	7.33287e-146
LRRC15	131578	1.58904	4.44969	1.63899e-145
CD300LG	146894	1.85872	-0.415023	2.49746e-143
TUSC5	286753	2.23903	0.0827469	1.04598e-141
SLC19A3	80704	1.77565	0.00547035	3.05909e-140
RDH5	5959	1.60305	-0.43927	5.23283e-139
ADIPOQ	9370	2.48254	2.35378	1.28725e-135
AQP7	364	2.10371	0.504441	7.45218e-135
CIDEA	1149	2.31943	0.31378	9.24731e-134
COMP	1311	1.66937	4.24161	5.73474e-133
PTGDS	5730	1.65089	3.34573	6.27115e-132
G0S2	50486	1.77886	2.47827	4.51696e-131
NNAT	4826	1.73029	-0.921498	8.46263e-131
CIDEC	63924	2.47465	1.56582	4.2185e-130
CLEC10A	10462	1.50112	1.4708	4.57726e-130
C1QTNF5	114902	1.78056	0.688076	1.52963e-128
ACTG2	72	1.78968	3.3604	3.9353e-128
COL17A1	1308	2.05864	1.65465	1.0956e-126
GPD1	2819	2.25898	1.91795	9.93843e-126
PLIN1	5346	2.22316	1.96235	2.77658e-122
PCOLCE2	26577	1.76658	0.769962	9.51232e-121
ALDH1L1	10840	1.57653	-0.949277	4.5216e-119
MRAP	56246	1.5849	-0.682609	3.41561e-118
AKR1C1	1645	1.63391	0.704121	1.87627e-114
PLIN4	729359	2.1322	1.88704	2.56346e-114
JCHAIN	3512	1.84035	6.77295	7.97401e-114
LEP	3952	1.95499	-0.122024	3.10063e-112
KCNIP2	30819	1.72412	0.396903	3.29716e-112
CD36	948	1.56055	4.98228	1.50823e-111
IL6	3569	1.61698	0.162468	6.79522e-111
SAA1	6288	1.86709	5.20435	7.5839e-109
HP	3240	1.67053	-0.138462	2.92467e-107
GRP	2922	1.67438	1.76679	5.86669e-105
SFRP1	6422	1.88192	3.79416	8.11741e-105
APOD	347	1.75314	7.48643	9.25253e-103
VEGFD	2277	1.59842	-0.694374	3.14662e-102
AKR1C2	1646	1.73529	1.29283	1.20445e-101
CXCL14	9547	1.53474	6.04605	7.04825e-99
SAA2	6289	1.73984	3.30412	5.63252e-98
PLA2G2A	5320	1.94927	2.14405	1.5972e-97
LGALS12	85329	1.62928	-0.081826	5.074e-96
CAPN6	827	1.58702	0.435869	1.38484e-89
KRT14	3861	2.02917	3.57918	5.15668e-82
OPRPN	58503	1.63172	-1.36418	4.19031e-73
KRT17	3872	1.67941	3.70617	7.47058e-72
KRT5	3852	1.75627	3.49856	9.32841e-67
IGHD	NA	1.57417	1.19576	5.51249e-57
STAC2	342667	1.66019	0.623253	7.75727e-56
KLK5	25818	1.51995	0.629351	2.16467e-50
TCN1	6947	1.56116	1.35335	1.16717e-41

## Sheet: Combined_DEG
Supplementary Table 8. List of genes that were up or downregulated genes in both I-SPY2 and SCAN-B
High expressing (Q4) compared to low expressing (Q1) IGFBP7 tumors
Upregulated = adj.P.Value < 0.05 & logFC > 1.5)								Down-regulated = adj.P.Value < 0.05 & logFC < -1.5)
Upregulated genes (HGNC) (n=25)	logFC.ISPY2	AveExpr.ISPY2	adj.P.Val.ISPY2	logFC.ISPY2	AveExpr.ISPY2	adj.P.Val.ISPY2		Down-regulated Genes (HGNC) (n=0)
IGFBP7	1.73757	14.7011	0	1.5235	8.02477	0
GNG11	1.51973	11.0446	9.98472e-135	1.52345	3.18985	0
SPARCL1	1.85259	12.069	1.90623e-102	1.73297	7.48152	0
FAP	1.76054	11.6147	2.47058e-98	1.53304	5.12168	0
LUM	1.69843	13.2439	3.0551e-79	1.66833	8.69756	0
HTRA1	1.68766	13.7309	1.61535e-74	1.66393	7.39274	0
COL3A1	1.71992	11.9737	3.60986e-68	1.76501	10.0191	4.47426e-286
DCN	1.56234	13.1572	1.70906e-67	1.75471	8.08056	0
ASPN	2.1646	9.35355	1.5472e-61	1.98964	6.07544	1.46074e-210
SPOCK1	1.61002	8.4126	5.61756e-61	1.5502	3.86064	5.91598e-285
SFRP4	1.72846	8.95624	3.50981e-55	2.30377	5.6798	0
LAMP5	1.68346	9.60977	1.5917e-53	1.71987	2.92329	3.81671e-262
COL1A2	1.50117	12.8173	4.50155e-51	1.7463	9.75638	4.85356e-269
CNN1	1.68849	11.0181	1.66272e-48	1.8881	3.22141	0
SPON1	1.59384	9.95482	5.20358e-47	1.85692	3.9219	1.39103e-300
SFRP2	1.51654	9.49172	6.92275e-44	2.12639	7.69398	0
NR2F1	1.77483	9.20802	1.20376e-42	1.83247	1.92594	1.92798e-282
GRP	2.11196	8.66691	2.13085e-41	1.67438	1.76679	5.86669e-105
OGN	1.6087	7.32369	1.58751e-39	2.50127	3.69836	4.44036e-257
MFAP4	1.57027	10.8621	1.11203e-37	2.40643	5.36947	0
MYH11	1.76401	9.01594	1.71108e-35	2.26351	2.99942	2.28869e-284
THBS4	1.80901	9.50264	2.70385e-35	2.20639	4.33244	1.39349e-255
CILP	1.81485	10.6149	3.24315e-35	2.03193	4.98619	1.88991e-225
COL1A1	1.51212	14.041	3.51021e-32	1.72534	8.97641	1.26117e-231
COMP	1.71692	11.5102	1.67243e-30	1.66937	4.24161	5.73474e-133

## Sheet: ISPY2_Hallmarks
Supplementary Table 9. Significantly enriched gene sets (Hallmarks) in I-SPY2
High expressing (Q4) compared to low expressing (Q1) IGFBP7 tumors
ID/Description	Enrichment Score	Normalized Enrichment Score	P-value	FDR	size
HALLMARK_E2F_TARGETS	-0.738574	-3.27427	5e-10	1.57895e-10	195
HALLMARK_EPITHELIAL_MESENCHYMAL_TRANSITION	0.797433	3.20405	5e-10	1.57895e-10	197
HALLMARK_G2M_CHECKPOINT	-0.679377	-2.99781	5e-10	1.57895e-10	190
HALLMARK_MYC_TARGETS_V2	-0.759832	-2.73964	5e-10	1.57895e-10	57
HALLMARK_MYC_TARGETS_V1	-0.607462	-2.69741	5e-10	1.57895e-10	193
HALLMARK_UV_RESPONSE_DN	0.671884	2.58847	5e-10	1.57895e-10	138
HALLMARK_ANGIOGENESIS	0.822878	2.51514	5e-10	1.57895e-10	36
HALLMARK_COAGULATION	0.61922	2.38558	5e-10	1.57895e-10	138
HALLMARK_MYOGENESIS	0.583756	2.34551	5e-10	1.57895e-10	197
HALLMARK_KRAS_SIGNALING_UP	0.571499	2.29041	5e-10	1.57895e-10	194
HALLMARK_MTORC1_SIGNALING	-0.478582	-2.12167	2.14871e-09	6.78539e-10	195
HALLMARK_APICAL_JUNCTION	0.515474	2.06277	5.2251e-08	1.65003e-08	193
HALLMARK_OXIDATIVE_PHOSPHORYLATION	-0.43192	-1.9014	1.82045e-06	5.74878e-07	184
HALLMARK_UNFOLDED_PROTEIN_RESPONSE	-0.50409	-2.01742	2.25066e-06	7.10735e-07	106
HALLMARK_MITOTIC_SPINDLE	-0.423571	-1.87501	2.70163e-06	8.53147e-07	198
HALLMARK_UV_RESPONSE_UP	-0.444942	-1.89831	6.07094e-06	1.91714e-06	154
HALLMARK_DNA_REPAIR	-0.449133	-1.89076	1.09184e-05	3.44792e-06	145
HALLMARK_TGF_BETA_SIGNALING	0.613495	2.04916	8.3925e-05	2.65026e-05	54
HALLMARK_SPERMATOGENESIS	-0.416138	-1.7253	0.000247095	7.803e-05	133
HALLMARK_APOPTOSIS	0.443529	1.74776	0.000443933	0.000140189	159
HALLMARK_ESTROGEN_RESPONSE_EARLY	0.415325	1.66512	0.000545214	0.000172173	192
HALLMARK_GLYCOLYSIS	-0.363016	-1.60785	0.000610479	0.000192783	197
HALLMARK_IL2_STAT5_SIGNALING	0.394753	1.58206	0.00159386	0.000503323	194
HALLMARK_COMPLEMENT	0.388378	1.5587	0.00201279	0.000635618	199
HALLMARK_INTERFERON_ALPHA_RESPONSE	-0.418877	-1.65181	0.00308951	0.000975636	94
HALLMARK_REACTIVE_OXYGEN_SPECIES_PATHWAY	-0.500526	-1.75666	0.00582774	0.00184034	47
HALLMARK_PI3K_AKT_MTOR_SIGNALING	-0.383935	-1.54072	0.0116446	0.00367724	104
HALLMARK_HEDGEHOG_SIGNALING	0.537023	1.63671	0.0228799	0.00722524	35
HALLMARK_HYPOXIA	0.349705	1.40203	0.0248691	0.0078534	192
HALLMARK_ESTROGEN_RESPONSE_LATE	0.340484	1.36457	0.0341033	0.0107695	194
HALLMARK_TNFA_SIGNALING_VIA_NFKB	0.342372	1.37564	0.0346512	0.0109425	197
HALLMARK_ANDROGEN_RESPONSE	0.394103	1.43581	0.0363504	0.0114791	96
HALLMARK_PANCREAS_BETA_CELLS	0.496652	1.5474	0.0498438	0.0157401	40

## Sheet: SCANB_Hallmarks
Supplementary Table 10. Significantly enriched gene sets (Hallmarks) in SCAN-B
High expressing (Q4) compared to low expressing (Q1) IGFBP7 tumors
ID/Description	Enrichment Score	Normalized Enrichment Score	P-value	FDR	size
HALLMARK_EPITHELIAL_MESENCHYMAL_TRANSITION	0.795762	2.27289	4.44444e-10	1.28655e-10	200
HALLMARK_KRAS_SIGNALING_UP	0.693231	1.98004	4.44444e-10	1.28655e-10	200
HALLMARK_COAGULATION	0.685972	1.94342	4.44444e-10	1.28655e-10	138
HALLMARK_UV_RESPONSE_DN	0.672611	1.91132	4.44444e-10	1.28655e-10	144
HALLMARK_MYOGENESIS	0.664668	1.89846	4.44444e-10	1.28655e-10	200
HALLMARK_TNFA_SIGNALING_VIA_NFKB	0.650349	1.85756	4.44444e-10	1.28655e-10	200
HALLMARK_ALLOGRAFT_REJECTION	0.648068	1.84842	4.44444e-10	1.28655e-10	190
HALLMARK_INFLAMMATORY_RESPONSE	0.644493	1.84083	4.44444e-10	1.28655e-10	200
HALLMARK_APICAL_JUNCTION	0.608797	1.73888	4.44444e-10	1.28655e-10	200
HALLMARK_COMPLEMENT	0.597957	1.70791	9.69744e-10	2.80715e-10	200
HALLMARK_MYC_TARGETS_V2	-0.667807	-2.54012	2.51963e-09	7.29366e-10	58
HALLMARK_IL2_STAT5_SIGNALING	0.595993	1.70278	2.51963e-09	7.29366e-10	199
HALLMARK_UNFOLDED_PROTEIN_RESPONSE	-0.427075	-1.82665	1.00074e-05	2.89687e-06	112
HALLMARK_IL6_JAK_STAT3_SIGNALING	0.635891	1.75571	1.00074e-05	2.89687e-06	87
HALLMARK_HYPOXIA	0.53779	1.53606	1.00074e-05	2.89687e-06	200
HALLMARK_INTERFERON_GAMMA_RESPONSE	0.543301	1.54917	1.4964e-05	4.33167e-06	193
HALLMARK_ANGIOGENESIS	0.716645	1.81556	6.87113e-05	1.98901e-05	36
HALLMARK_SPERMATOGENESIS	-0.355635	-1.5797	0.000208005	6.02119e-05	134
HALLMARK_APOPTOSIS	0.517809	1.47783	0.000976669	0.00028272	161
HALLMARK_HEDGEHOG_SIGNALING	0.672492	1.69977	0.00112032	0.000324302	35
HALLMARK_TGF_BETA_SIGNALING	0.607216	1.60854	0.00306413	0.000886986	54
HALLMARK_WNT_BETA_CATENIN_SIGNALING	0.604945	1.55736	0.00837532	0.00242444	42
HALLMARK_P53_PATHWAY	0.458726	1.31007	0.0162455	0.00470264	198
HALLMARK_KRAS_SIGNALING_DN	0.454153	1.29717	0.019075	0.0055217	200
HALLMARK_APICAL_SURFACE	0.562521	1.45373	0.0305148	0.00883323	44
HALLMARK_PEROXISOME	-0.303955	-1.27762	0.0305148	0.00883323	104
HALLMARK_ADIPOGENESIS	0.44412	1.26852	0.0305148	0.00883323	200
HALLMARK_NOTCH_SIGNALING	0.585898	1.45736	0.0390733	0.0113107	32
HALLMARK_XENOBIOTIC_METABOLISM	0.439533	1.25542	0.04	0.0115789	200

## Sheet: Combined_Hallmarks
Supplementary Table 11. Significantly enriched gene sets (Hallmarks) in both I-SPY2 and SCAN-B
High expressing (Q4) compared to low expressing (Q1) IGFBP7 tumors
Overlapping Hallmarks (n=17)
ID/Description	Enrichment Score.ISPY2	Normalized Enrichment Score.ISPY2	P-value.ISPY2	FDR.ISPY2	Enrichment Score.SCANB	Normalized Enrichment Score.SCANB	P-value.SCANB	FDR.SCANB
HALLMARK_EPITHELIAL_MESENCHYMAL_TRANSITION	0.797433	3.20405	5e-10	1.57895e-10	0.795762	2.27289	4.44444e-10	1.28655e-10
HALLMARK_MYC_TARGETS_V2	-0.759832	-2.73964	5e-10	1.57895e-10	-0.667807	-2.54012	2.51963e-09	7.29366e-10
HALLMARK_UV_RESPONSE_DN	0.671884	2.58847	5e-10	1.57895e-10	0.672611	1.91132	4.44444e-10	1.28655e-10
HALLMARK_ANGIOGENESIS	0.822878	2.51514	5e-10	1.57895e-10	0.716645	1.81556	6.87113e-05	1.98901e-05
HALLMARK_COAGULATION	0.61922	2.38558	5e-10	1.57895e-10	0.685972	1.94342	4.44444e-10	1.28655e-10
HALLMARK_MYOGENESIS	0.583756	2.34551	5e-10	1.57895e-10	0.664668	1.89846	4.44444e-10	1.28655e-10
HALLMARK_KRAS_SIGNALING_UP	0.571499	2.29041	5e-10	1.57895e-10	0.693231	1.98004	4.44444e-10	1.28655e-10
HALLMARK_APICAL_JUNCTION	0.515474	2.06277	5.2251e-08	1.65003e-08	0.608797	1.73888	4.44444e-10	1.28655e-10
HALLMARK_UNFOLDED_PROTEIN_RESPONSE	-0.50409	-2.01742	2.25066e-06	7.10735e-07	-0.427075	-1.82665	1.00074e-05	2.89687e-06
HALLMARK_TGF_BETA_SIGNALING	0.613495	2.04916	8.3925e-05	2.65026e-05	0.607216	1.60854	0.00306413	0.000886986
HALLMARK_SPERMATOGENESIS	-0.416138	-1.7253	0.000247095	7.803e-05	-0.355635	-1.5797	0.000208005	6.02119e-05
HALLMARK_APOPTOSIS	0.443529	1.74776	0.000443933	0.000140189	0.517809	1.47783	0.000976669	0.00028272
HALLMARK_IL2_STAT5_SIGNALING	0.394753	1.58206	0.00159386	0.000503323	0.595993	1.70278	2.51963e-09	7.29366e-10
HALLMARK_COMPLEMENT	0.388378	1.5587	0.00201279	0.000635618	0.597957	1.70791	9.69744e-10	2.80715e-10
HALLMARK_HEDGEHOG_SIGNALING	0.537023	1.63671	0.0228799	0.00722524	0.672492	1.69977	0.00112032	0.000324302
HALLMARK_HYPOXIA	0.349705	1.40203	0.0248691	0.0078534	0.53779	1.53606	1.00074e-05	2.89687e-06
HALLMARK_TNFA_SIGNALING_VIA_NFKB	0.342372	1.37564	0.0346512	0.0109425	0.650349	1.85756	4.44444e-10	1.28655e-10

## Sheet: Similiarity_Hallmarks
Supplementary Table 12. Similiarity between the leading edge sets in the enriched Hallmark process found in both I-SPY2 and SCAN-B
Hallmark	Overlapp (Genes)	Union	Jaccard Index
HALLMARK_EPITHELIAL_MESENCHYMAL_TRANSITION	102	153	0.6666667
HALLMARK_KRAS_SIGNALING_UP	56	123	0.4552846
HALLMARK_COAGULATION	36	64	0.5625
HALLMARK_UV_RESPONSE_DN	46	81	0.5679012
HALLMARK_MYOGENESIS	48	98	0.4897959
HALLMARK_TNFA_SIGNALING_VIA_NFKB	37	119	0.3109244
HALLMARK_APICAL_JUNCTION	51	109	0.4678899
HALLMARK_MYC_TARGETS_V2	31	53	0.5849057
HALLMARK_COMPLEMENT	45	118	0.3813559
HALLMARK_IL2_STAT5_SIGNALING	54	125	0.432
HALLMARK_UNFOLDED_PROTEIN_RESPONSE	24	66	0.3636364
HALLMARK_HYPOXIA	31	97	0.3195876
HALLMARK_ANGIOGENESIS	18	21	0.8181818
HALLMARK_SPERMATOGENESIS	20	49	0.4081633
HALLMARK_APOPTOSIS	36	77	0.4675325
HALLMARK_HEDGEHOG_SIGNALING	9	21	0.4285714
HALLMARK_TGF_BETA_SIGNALING	18	36	0.5

## Sheet: Hallmarks_Overlapping genes
Supplementary Table 13. Overlapping leading edge genes for each hallmark found in both I-SPY2 and SCAN-B
Hallmark	EntrezID	Symbol	GeneName
HALLMARK_EPITHELIAL_MESENCHYMAL_TRANSITION	6424	SFRP4	secreted frizzled related protein 4
HALLMARK_EPITHELIAL_MESENCHYMAL_TRANSITION	2006	ELN	elastin
HALLMARK_EPITHELIAL_MESENCHYMAL_TRANSITION	3908	LAMA2	laminin subunit alpha 2
HALLMARK_EPITHELIAL_MESENCHYMAL_TRANSITION	25890	ABI3BP	ABI family member 3 binding protein
HALLMARK_EPITHELIAL_MESENCHYMAL_TRANSITION	4314	MMP3	matrix metallopeptidase 3
HALLMARK_EPITHELIAL_MESENCHYMAL_TRANSITION	1842	ECM2	extracellular matrix protein 2
HALLMARK_EPITHELIAL_MESENCHYMAL_TRANSITION	1281	COL3A1	collagen type III alpha 1 chain
HALLMARK_EPITHELIAL_MESENCHYMAL_TRANSITION	1634	DCN	decorin
HALLMARK_EPITHELIAL_MESENCHYMAL_TRANSITION	1278	COL1A2	collagen type I alpha 2 chain
HALLMARK_EPITHELIAL_MESENCHYMAL_TRANSITION	4313	MMP2	matrix metallopeptidase 2
HALLMARK_EPITHELIAL_MESENCHYMAL_TRANSITION	6586	SLIT3	slit guidance ligand 3
HALLMARK_EPITHELIAL_MESENCHYMAL_TRANSITION	1277	COL1A1	collagen type I alpha 1 chain
HALLMARK_EPITHELIAL_MESENCHYMAL_TRANSITION	6387	CXCL12	C-X-C motif chemokine ligand 12
HALLMARK_EPITHELIAL_MESENCHYMAL_TRANSITION	2192	FBLN1	fibulin 1
HALLMARK_EPITHELIAL_MESENCHYMAL_TRANSITION	1311	COMP	cartilage oligomeric matrix protein
HALLMARK_EPITHELIAL_MESENCHYMAL_TRANSITION	4060	LUM	lumican
HALLMARK_EPITHELIAL_MESENCHYMAL_TRANSITION	5654	HTRA1	HtrA serine peptidase 1
HALLMARK_EPITHELIAL_MESENCHYMAL_TRANSITION	9353	SLIT2	slit guidance ligand 2
HALLMARK_EPITHELIAL_MESENCHYMAL_TRANSITION	1293	COL6A3	collagen type VI alpha 3 chain
HALLMARK_EPITHELIAL_MESENCHYMAL_TRANSITION	2200	FBN1	fibrillin 1
HALLMARK_EPITHELIAL_MESENCHYMAL_TRANSITION	10516	FBLN5	fibulin 5
HALLMARK_EPITHELIAL_MESENCHYMAL_TRANSITION	2199	FBLN2	fibulin 2
HALLMARK_EPITHELIAL_MESENCHYMAL_TRANSITION	5118	PCOLCE	procollagen C-endopeptidase enhancer
HALLMARK_EPITHELIAL_MESENCHYMAL_TRANSITION	131578	LRRC15	leucine rich repeat containing 15
HALLMARK_EPITHELIAL_MESENCHYMAL_TRANSITION	2619	GAS1	growth arrest specific 1
HALLMARK_EPITHELIAL_MESENCHYMAL_TRANSITION	2669	GEM	GTP binding protein overexpressed in skeletal muscle
HALLMARK_EPITHELIAL_MESENCHYMAL_TRANSITION	4015	LOX	lysyl oxidase
HALLMARK_EPITHELIAL_MESENCHYMAL_TRANSITION	11167	FSTL1	follistatin like 1
HALLMARK_EPITHELIAL_MESENCHYMAL_TRANSITION	7058	THBS2	thrombospondin 2
HALLMARK_EPITHELIAL_MESENCHYMAL_TRANSITION	6695	SPOCK1	SPARC (osteonectin), cwcv and kazal like domains proteoglycan 1
HALLMARK_EPITHELIAL_MESENCHYMAL_TRANSITION	6876	TAGLN	transgelin
HALLMARK_EPITHELIAL_MESENCHYMAL_TRANSITION	5396	PRRX1	paired related homeobox 1
HALLMARK_EPITHELIAL_MESENCHYMAL_TRANSITION	2191	FAP	fibroblast activation protein alpha
HALLMARK_EPITHELIAL_MESENCHYMAL_TRANSITION	1809	DPYSL3	dihydropyrimidinase like 3
HALLMARK_EPITHELIAL_MESENCHYMAL_TRANSITION	6678	SPARC	secreted protein acidic and cysteine rich
HALLMARK_EPITHELIAL_MESENCHYMAL_TRANSITION	8076	MFAP5	microfibril associated protein 5
HALLMARK_EPITHELIAL_MESENCHYMAL_TRANSITION	5270	SERPINE2	serpin family E member 2
HALLMARK_EPITHELIAL_MESENCHYMAL_TRANSITION	6444	SGCD	sarcoglycan delta
HALLMARK_EPITHELIAL_MESENCHYMAL_TRANSITION	8038	ADAM12	ADAM metallopeptidase domain 12
HALLMARK_EPITHELIAL_MESENCHYMAL_TRANSITION	1289	COL5A1	collagen type V alpha 1 chain
HALLMARK_EPITHELIAL_MESENCHYMAL_TRANSITION	1307	COL16A1	collagen type XVI alpha 1 chain
HALLMARK_EPITHELIAL_MESENCHYMAL_TRANSITION	633	BGN	biglycan
HALLMARK_EPITHELIAL_MESENCHYMAL_TRANSITION	59	ACTA2	actin alpha 2, smooth muscle
HALLMARK_EPITHELIAL_MESENCHYMAL_TRANSITION	4837	NNMT	nicotinamide N-methyltransferase
HALLMARK_EPITHELIAL_MESENCHYMAL_TRANSITION	5159	PDGFRB	platelet derived growth factor receptor beta
HALLMARK_EPITHELIAL_MESENCHYMAL_TRANSITION	1292	COL6A2	collagen type VI alpha 2 chain
HALLMARK_EPITHELIAL_MESENCHYMAL_TRANSITION	1290	COL5A2	collagen type V alpha 2 chain
HALLMARK_EPITHELIAL_MESENCHYMAL_TRANSITION	6591	SNAI2	snail family transcriptional repressor 2
HALLMARK_EPITHELIAL_MESENCHYMAL_TRANSITION	4638	MYLK	myosin light chain kinase
HALLMARK_EPITHELIAL_MESENCHYMAL_TRANSITION	25878	MXRA5	matrix remodeling associated 5
HALLMARK_EPITHELIAL_MESENCHYMAL_TRANSITION	9244	CRLF1	cytokine receptor like factor 1
HALLMARK_EPITHELIAL_MESENCHYMAL_TRANSITION	4016	LOXL1	lysyl oxidase like 1
HALLMARK_EPITHELIAL_MESENCHYMAL_TRANSITION	1462	VCAN	versican
HALLMARK_EPITHELIAL_MESENCHYMAL_TRANSITION	800	CALD1	caldesmon 1
HALLMARK_EPITHELIAL_MESENCHYMAL_TRANSITION	10631	POSTN	periostin
HALLMARK_EPITHELIAL_MESENCHYMAL_TRANSITION	10398	MYL9	myosin light chain 9
HALLMARK_EPITHELIAL_MESENCHYMAL_TRANSITION	1009	CDH11	cadherin 11
HALLMARK_EPITHELIAL_MESENCHYMAL_TRANSITION	1296	COL8A2	collagen type VIII alpha 2 chain
HALLMARK_EPITHELIAL_MESENCHYMAL_TRANSITION	30008	EFEMP2	EGF containing fibulin extracellular matrix protein 2
HALLMARK_EPITHELIAL_MESENCHYMAL_TRANSITION	115908	CTHRC1	collagen triple helix repeat containing 1
HALLMARK_EPITHELIAL_MESENCHYMAL_TRANSITION	2247	FGF2	fibroblast growth factor 2
HALLMARK_EPITHELIAL_MESENCHYMAL_TRANSITION	4907	NT5E	5'-nucleotidase ecto
HALLMARK_EPITHELIAL_MESENCHYMAL_TRANSITION	22795	NID2	nidogen 2
HALLMARK_EPITHELIAL_MESENCHYMAL_TRANSITION	7169	TPM2	tropomyosin 2
HALLMARK_EPITHELIAL_MESENCHYMAL_TRANSITION	7070	THY1	Thy-1 cell surface antigen
HALLMARK_EPITHELIAL_MESENCHYMAL_TRANSITION	4148	MATN3	matrilin 3
HALLMARK_EPITHELIAL_MESENCHYMAL_TRANSITION	7431	VIM	vimentin
HALLMARK_EPITHELIAL_MESENCHYMAL_TRANSITION	7078	TIMP3	TIMP metallopeptidase inhibitor 3
HALLMARK_EPITHELIAL_MESENCHYMAL_TRANSITION	26585	GREM1	gremlin 1, DAN family BMP antagonist
HALLMARK_EPITHELIAL_MESENCHYMAL_TRANSITION	10979	FERMT2	FERM domain containing kindlin 2
HALLMARK_EPITHELIAL_MESENCHYMAL_TRANSITION	50509	COL5A3	collagen type V alpha 3 chain
HALLMARK_EPITHELIAL_MESENCHYMAL_TRANSITION	10085	EDIL3	EGF like repeats and discoidin domains 3
HALLMARK_EPITHELIAL_MESENCHYMAL_TRANSITION	1601	DAB2	DAB adaptor protein 2
HALLMARK_EPITHELIAL_MESENCHYMAL_TRANSITION	7412	VCAM1	vascular cell adhesion molecule 1
HALLMARK_EPITHELIAL_MESENCHYMAL_TRANSITION	4487	MSX1	msh homeobox 1
HALLMARK_EPITHELIAL_MESENCHYMAL_TRANSITION	1303	COL12A1	collagen type XII alpha 1 chain
HALLMARK_EPITHELIAL_MESENCHYMAL_TRANSITION	374	AREG	amphiregulin
HALLMARK_EPITHELIAL_MESENCHYMAL_TRANSITION	4323	MMP14	matrix metallopeptidase 14
HALLMARK_EPITHELIAL_MESENCHYMAL_TRANSITION	7424	VEGFC	vascular endothelial growth factor C
HALLMARK_EPITHELIAL_MESENCHYMAL_TRANSITION	2331	FMOD	fibromodulin
HALLMARK_EPITHELIAL_MESENCHYMAL_TRANSITION	3624	INHBA	inhibin subunit beta A
HALLMARK_EPITHELIAL_MESENCHYMAL_TRANSITION	3487	IGFBP4	insulin like growth factor binding protein 4
HALLMARK_EPITHELIAL_MESENCHYMAL_TRANSITION	3915	LAMC1	laminin subunit gamma 1
HALLMARK_EPITHELIAL_MESENCHYMAL_TRANSITION	2335	FN1	fibronectin 1
HALLMARK_EPITHELIAL_MESENCHYMAL_TRANSITION	50863	NTM	neurotrimin
HALLMARK_EPITHELIAL_MESENCHYMAL_TRANSITION	11010	GLIPR1	GLI pathogenesis related 1
HALLMARK_EPITHELIAL_MESENCHYMAL_TRANSITION	5021	OXTR	oxytocin receptor
HALLMARK_EPITHELIAL_MESENCHYMAL_TRANSITION	10272	FSTL3	follistatin like 3
HALLMARK_EPITHELIAL_MESENCHYMAL_TRANSITION	3486	IGFBP3	insulin like growth factor binding protein 3
HALLMARK_EPITHELIAL_MESENCHYMAL_TRANSITION	1284	COL4A2	collagen type IV alpha 2 chain
HALLMARK_EPITHELIAL_MESENCHYMAL_TRANSITION	4017	LOXL2	lysyl oxidase like 2
HALLMARK_EPITHELIAL_MESENCHYMAL_TRANSITION	3956	LGALS1	galectin 1
HALLMARK_EPITHELIAL_MESENCHYMAL_TRANSITION	56937	PMEPA1	prostate transmembrane protein, androgen induced 1
HALLMARK_EPITHELIAL_MESENCHYMAL_TRANSITION	1282	COL4A1	collagen type IV alpha 1 chain
HALLMARK_EPITHELIAL_MESENCHYMAL_TRANSITION	5376	PMP22	peripheral myelin protein 22
HALLMARK_EPITHELIAL_MESENCHYMAL_TRANSITION	7474	WNT5A	Wnt family member 5A
HALLMARK_EPITHELIAL_MESENCHYMAL_TRANSITION	4256	MGP	matrix Gla protein
HALLMARK_EPITHELIAL_MESENCHYMAL_TRANSITION	1000	CDH2	cadherin 2
HALLMARK_EPITHELIAL_MESENCHYMAL_TRANSITION	4616	GADD45B	growth arrest and DNA damage inducible beta
HALLMARK_EPITHELIAL_MESENCHYMAL_TRANSITION	1301	COL11A1	collagen type XI alpha 1 chain
HALLMARK_EPITHELIAL_MESENCHYMAL_TRANSITION	7057	THBS1	thrombospondin 1
HALLMARK_EPITHELIAL_MESENCHYMAL_TRANSITION	667	DST	dystonin
HALLMARK_KRAS_SIGNALING_UP	1149	CIDEA	cell death inducing DFFA like effector a
HALLMARK_KRAS_SIGNALING_UP	5950	RBP4	retinol binding protein 4
HALLMARK_KRAS_SIGNALING_UP	3481	IGF2	insulin like growth factor 2
HALLMARK_KRAS_SIGNALING_UP	55273	TMEM100	transmembrane protein 100
HALLMARK_KRAS_SIGNALING_UP	9590	AKAP12	A-kinase anchoring protein 12
HALLMARK_KRAS_SIGNALING_UP	10418	SPON1	spondin 1
HALLMARK_KRAS_SIGNALING_UP	7102	TSPAN7	tetraspanin 7
HALLMARK_KRAS_SIGNALING_UP	50486	G0S2	G0/G1 switch 2
HALLMARK_KRAS_SIGNALING_UP	347	APOD	apolipoprotein D
HALLMARK_KRAS_SIGNALING_UP	8404	SPARCL1	SPARC like 1
HALLMARK_KRAS_SIGNALING_UP	90865	IL33	interleukin 33
HALLMARK_KRAS_SIGNALING_UP	2162	F13A1	coagulation factor XIII A chain
HALLMARK_KRAS_SIGNALING_UP	3075	CFH	complement factor H
HALLMARK_KRAS_SIGNALING_UP	5396	PRRX1	paired related homeobox 1
HALLMARK_KRAS_SIGNALING_UP	2791	GNG11	G protein subunit gamma 11
HALLMARK_KRAS_SIGNALING_UP	9358	ITGBL1	integrin subunit beta like 1
HALLMARK_KRAS_SIGNALING_UP	7035	TFPI	tissue factor pathway inhibitor
HALLMARK_KRAS_SIGNALING_UP	3290	HSD11B1	hydroxysteroid 11-beta dehydrogenase 1
HALLMARK_KRAS_SIGNALING_UP	9945	GFPT2	glutamine-fructose-6-phosphate transaminase 2
HALLMARK_KRAS_SIGNALING_UP	10253	SPRY2	sprouty RTK signaling antagonist 2
HALLMARK_KRAS_SIGNALING_UP	5175	PECAM1	platelet and endothelial cell adhesion molecule 1
HALLMARK_KRAS_SIGNALING_UP	894	CCND2	cyclin D2
HALLMARK_KRAS_SIGNALING_UP	220	ALDH1A3	aldehyde dehydrogenase 1 family member A3
HALLMARK_KRAS_SIGNALING_UP	3575	IL7R	interleukin 7 receptor
HALLMARK_KRAS_SIGNALING_UP	83483	PLVAP	plasmalemma vesicle associated protein
HALLMARK_KRAS_SIGNALING_UP	1363	CPE	carboxypeptidase E
HALLMARK_KRAS_SIGNALING_UP	2115	ETV1	ETS variant transcription factor 1
HALLMARK_KRAS_SIGNALING_UP	4319	MMP10	matrix metallopeptidase 10
HALLMARK_KRAS_SIGNALING_UP	2113	ETS1	ETS proto-oncogene 1, transcription factor
HALLMARK_KRAS_SIGNALING_UP	3624	INHBA	inhibin subunit beta A
HALLMARK_KRAS_SIGNALING_UP	2012	EMP1	epithelial membrane protein 1
HALLMARK_KRAS_SIGNALING_UP	4674	NAP1L2	nucleosome assembly protein 1 like 2
HALLMARK_KRAS_SIGNALING_UP	23643	LY96	lymphocyte antigen 96
HALLMARK_KRAS_SIGNALING_UP	8829	NRP1	neuropilin 1
HALLMARK_KRAS_SIGNALING_UP	3486	IGFBP3	insulin like growth factor binding protein 3
HALLMARK_KRAS_SIGNALING_UP	6447	SCG5	secretogranin V
HALLMARK_KRAS_SIGNALING_UP	9935	MAFB	MAF bZIP transcription factor B
HALLMARK_KRAS_SIGNALING_UP	10457	GPNMB	glycoprotein nmb
HALLMARK_KRAS_SIGNALING_UP	6004	RGS16	regulator of G protein signaling 16
HALLMARK_KRAS_SIGNALING_UP	639	PRDM1	PR/SET domain 1
HALLMARK_KRAS_SIGNALING_UP	56172	ANKH	ANKH inorganic pyrophosphate transport regulator
HALLMARK_KRAS_SIGNALING_UP	5328	PLAU	plasminogen activator, urokinase
HALLMARK_KRAS_SIGNALING_UP	4320	MMP11	matrix metallopeptidase 11
HALLMARK_KRAS_SIGNALING_UP	3394	IRF8	interferon regulatory factor 8
HALLMARK_KRAS_SIGNALING_UP	23531	MMD	monocyte to macrophage differentiation associated
HALLMARK_KRAS_SIGNALING_UP	6304	SATB1	SATB homeobox 1
HALLMARK_KRAS_SIGNALING_UP	5327	PLAT	plasminogen activator, tissue type
HALLMARK_KRAS_SIGNALING_UP	2150	F2RL1	F2R like trypsin receptor 1
HALLMARK_KRAS_SIGNALING_UP	55107	ANO1	anoctamin 1
HALLMARK_KRAS_SIGNALING_UP	4613	MYCN	MYCN proto-oncogene, bHLH transcription factor
HALLMARK_KRAS_SIGNALING_UP	1848	DUSP6	dual specificity phosphatase 6
HALLMARK_KRAS_SIGNALING_UP	28951	TRIB2	tribbles pseudokinase 2
HALLMARK_KRAS_SIGNALING_UP	50856	CLEC4A	C-type lectin domain family 4 member A
HALLMARK_KRAS_SIGNALING_UP	4318	MMP9	matrix metallopeptidase 9
HALLMARK_KRAS_SIGNALING_UP	23136	EPB41L3	erythrocyte membrane protein band 4.1 like 3
HALLMARK_KRAS_SIGNALING_UP	23268	DNMBP	dynamin binding protein
HALLMARK_COAGULATION	4314	MMP3	matrix metallopeptidase 3
HALLMARK_COAGULATION	4313	MMP2	matrix metallopeptidase 2
HALLMARK_COAGULATION	2151	F2RL2	coagulation factor II thrombin receptor like 2
HALLMARK_COAGULATION	716	C1S	complement C1s
HALLMARK_COAGULATION	1311	COMP	cartilage oligomeric matrix protein
HALLMARK_COAGULATION	5654	HTRA1	HtrA serine peptidase 1
HALLMARK_COAGULATION	2200	FBN1	fibrillin 1
HALLMARK_COAGULATION	1513	CTSK	cathepsin K
HALLMARK_COAGULATION	3075	CFH	complement factor H
HALLMARK_COAGULATION	5627	PROS1	protein S
HALLMARK_COAGULATION	715	C1R	complement C1r
HALLMARK_COAGULATION	6678	SPARC	secreted protein acidic and cysteine rich
HALLMARK_COAGULATION	3426	CFI	complement factor I
HALLMARK_COAGULATION	1675	CFD	complement factor D
HALLMARK_COAGULATION	1803	DPP4	dipeptidyl peptidase 4
HALLMARK_COAGULATION	718	C3	complement C3
HALLMARK_COAGULATION	7450	VWF	von Willebrand factor
HALLMARK_COAGULATION	5175	PECAM1	platelet and endothelial cell adhesion molecule 1
HALLMARK_COAGULATION	301	ANXA1	annexin A1
HALLMARK_COAGULATION	2934	GSN	gelsolin
HALLMARK_COAGULATION	2	A2M	alpha-2-macroglobulin
HALLMARK_COAGULATION	7078	TIMP3	TIMP metallopeptidase inhibitor 3
HALLMARK_COAGULATION	7056	THBD	thrombomodulin
HALLMARK_COAGULATION	2534	FYN	FYN proto-oncogene, Src family tyrosine kinase
HALLMARK_COAGULATION	4319	MMP10	matrix metallopeptidase 10
HALLMARK_COAGULATION	4323	MMP14	matrix metallopeptidase 14
HALLMARK_COAGULATION	2335	FN1	fibronectin 1
HALLMARK_COAGULATION	2152	F3	coagulation factor III, tissue factor
HALLMARK_COAGULATION	5328	PLAU	plasminogen activator, urokinase
HALLMARK_COAGULATION	4320	MMP11	matrix metallopeptidase 11
HALLMARK_COAGULATION	5327	PLAT	plasminogen activator, tissue type
HALLMARK_COAGULATION	7057	THBS1	thrombospondin 1
HALLMARK_COAGULATION	1848	DUSP6	dual specificity phosphatase 6
HALLMARK_COAGULATION	10404	CPQ	carboxypeptidase Q
HALLMARK_COAGULATION	1519	CTSO	cathepsin O
HALLMARK_COAGULATION	7076	TIMP1	TIMP metallopeptidase inhibitor 1
HALLMARK_UV_RESPONSE_DN	1281	COL3A1	collagen type III alpha 1 chain
HALLMARK_UV_RESPONSE_DN	1278	COL1A2	collagen type I alpha 2 chain
HALLMARK_UV_RESPONSE_DN	1277	COL1A1	collagen type I alpha 1 chain
HALLMARK_UV_RESPONSE_DN	10516	FBLN5	fibulin 5
HALLMARK_UV_RESPONSE_DN	857	CAV1	caveolin 1
HALLMARK_UV_RESPONSE_DN	5159	PDGFRB	platelet derived growth factor receptor beta
HALLMARK_UV_RESPONSE_DN	1290	COL5A2	collagen type V alpha 2 chain
HALLMARK_UV_RESPONSE_DN	7035	TFPI	tissue factor pathway inhibitor
HALLMARK_UV_RESPONSE_DN	6591	SNAI2	snail family transcriptional repressor 2
HALLMARK_UV_RESPONSE_DN	7048	TGFBR2	transforming growth factor beta receptor 2
HALLMARK_UV_RESPONSE_DN	4325	MMP16	matrix metallopeptidase 16
HALLMARK_UV_RESPONSE_DN	3397	ID1	inhibitor of DNA binding 1
HALLMARK_UV_RESPONSE_DN	10395	DLC1	DLC1 Rho GTPase activating protein
HALLMARK_UV_RESPONSE_DN	3037	HAS2	hyaluronan synthase 2
HALLMARK_UV_RESPONSE_DN	1843	DUSP1	dual specificity phosphatase 1
HALLMARK_UV_RESPONSE_DN	2202	EFEMP1	EGF containing fibulin extracellular matrix protein 1
HALLMARK_UV_RESPONSE_DN	4131	MAP1B	microtubule associated protein 1B
HALLMARK_UV_RESPONSE_DN	5468	PPARG	peroxisome proliferator activated receptor gamma
HALLMARK_UV_RESPONSE_DN	10659	CELF2	CUGBP Elav-like family member 2
HALLMARK_UV_RESPONSE_DN	1601	DAB2	DAB adaptor protein 2
HALLMARK_UV_RESPONSE_DN	29970	SCHIP1	schwannomin interacting protein 1
HALLMARK_UV_RESPONSE_DN	2534	FYN	FYN proto-oncogene, Src family tyrosine kinase
HALLMARK_UV_RESPONSE_DN	5578	PRKCA	protein kinase C alpha
HALLMARK_UV_RESPONSE_DN	3915	LAMC1	laminin subunit gamma 1
HALLMARK_UV_RESPONSE_DN	1902	LPAR1	lysophosphatidic acid receptor 1
HALLMARK_UV_RESPONSE_DN	5797	PTPRM	protein tyrosine phosphatase receptor type M
HALLMARK_UV_RESPONSE_DN	23345	SYNE1	spectrin repeat containing nuclear envelope protein 1
HALLMARK_UV_RESPONSE_DN	2152	F3	coagulation factor III, tissue factor
HALLMARK_UV_RESPONSE_DN	8829	NRP1	neuropilin 1
HALLMARK_UV_RESPONSE_DN	3690	ITGB3	integrin subunit beta 3
HALLMARK_UV_RESPONSE_DN	120	ADD3	adducin 3
HALLMARK_UV_RESPONSE_DN	11099	PTPN21	protein tyrosine phosphatase non-receptor type 21
HALLMARK_UV_RESPONSE_DN	5999	RGS4	regulator of G protein signaling 4
HALLMARK_UV_RESPONSE_DN	4052	LTBP1	latent transforming growth factor beta binding protein 1
HALLMARK_UV_RESPONSE_DN	5376	PMP22	peripheral myelin protein 22
HALLMARK_UV_RESPONSE_DN	11343	MGLL	monoglyceride lipase
HALLMARK_UV_RESPONSE_DN	1301	COL11A1	collagen type XI alpha 1 chain
HALLMARK_UV_RESPONSE_DN	2908	NR3C1	nuclear receptor subfamily 3 group C member 1
HALLMARK_UV_RESPONSE_DN	6383	SDC2	syndecan 2
HALLMARK_UV_RESPONSE_DN	92	ACVR2A	activin A receptor type 2A
HALLMARK_UV_RESPONSE_DN	2869	GRK5	G protein-coupled receptor kinase 5
HALLMARK_UV_RESPONSE_DN	6310	ATXN1	ataxin 1
HALLMARK_UV_RESPONSE_DN	861	RUNX1	RUNX family transcription factor 1
HALLMARK_UV_RESPONSE_DN	2274	FHL2	four and a half LIM domains 2
HALLMARK_UV_RESPONSE_DN	2697	GJA1	gap junction protein alpha 1
HALLMARK_UV_RESPONSE_DN	3488	IGFBP5	insulin like growth factor binding protein 5
HALLMARK_MYOGENESIS	4629	MYH11	myosin heavy chain 11
HALLMARK_MYOGENESIS	3908	LAMA2	laminin subunit alpha 2
HALLMARK_MYOGENESIS	3479	IGF1	insulin like growth factor 1
HALLMARK_MYOGENESIS	2273	FHL1	four and a half LIM domains 1
HALLMARK_MYOGENESIS	1281	COL3A1	collagen type III alpha 1 chain
HALLMARK_MYOGENESIS	347	APOD	apolipoprotein D
HALLMARK_MYOGENESIS	1277	COL1A1	collagen type I alpha 1 chain
HALLMARK_MYOGENESIS	6649	SOD3	superoxide dismutase 3
HALLMARK_MYOGENESIS	5740	PTGIS	prostaglandin I2 synthase
HALLMARK_MYOGENESIS	1293	COL6A3	collagen type VI alpha 3 chain
HALLMARK_MYOGENESIS	3679	ITGA7	integrin subunit alpha 7
HALLMARK_MYOGENESIS	3316	HSPB2	heat shock protein family B (small) member 2
HALLMARK_MYOGENESIS	948	CD36	CD36 molecule
HALLMARK_MYOGENESIS	165	AEBP1	AE binding protein 1
HALLMARK_MYOGENESIS	6876	TAGLN	transgelin
HALLMARK_MYOGENESIS	3490	IGFBP7	insulin like growth factor binding protein 7
HALLMARK_MYOGENESIS	10468	FST	follistatin
HALLMARK_MYOGENESIS	6678	SPARC	secreted protein acidic and cysteine rich
HALLMARK_MYOGENESIS	6442	SGCA	sarcoglycan alpha
HALLMARK_MYOGENESIS	6444	SGCD	sarcoglycan delta
HALLMARK_MYOGENESIS	8038	ADAM12	ADAM metallopeptidase domain 12
HALLMARK_MYOGENESIS	1675	CFD	complement factor D
HALLMARK_MYOGENESIS	1292	COL6A2	collagen type VI alpha 2 chain
HALLMARK_MYOGENESIS	1306	COL15A1	collagen type XV alpha 1 chain
HALLMARK_MYOGENESIS	4638	MYLK	myosin light chain kinase
HALLMARK_MYOGENESIS	1346	COX7A1	cytochrome c oxidase subunit 7A1
HALLMARK_MYOGENESIS	5569	PKIA	cAMP-dependent protein kinase inhibitor alpha
HALLMARK_MYOGENESIS	2247	FGF2	fibroblast growth factor 2
HALLMARK_MYOGENESIS	7169	TPM2	tropomyosin 2
HALLMARK_MYOGENESIS	8082	SSPN	sarcospan
HALLMARK_MYOGENESIS	2934	GSN	gelsolin
HALLMARK_MYOGENESIS	29970	SCHIP1	schwannomin interacting protein 1
HALLMARK_MYOGENESIS	1012	CDH13	cadherin 13
HALLMARK_MYOGENESIS	9260	PDLIM7	PDZ and LIM domain 7
HALLMARK_MYOGENESIS	3486	IGFBP3	insulin like growth factor binding protein 3
HALLMARK_MYOGENESIS	4208	MEF2C	myocyte enhancer factor 2C
HALLMARK_MYOGENESIS	1284	COL4A2	collagen type IV alpha 2 chain
HALLMARK_MYOGENESIS	58498	MYL7	myosin light chain 7
HALLMARK_MYOGENESIS	8912	CACNA1H	calcium voltage-gated channel subunit alpha1 H
HALLMARK_MYOGENESIS	4616	GADD45B	growth arrest and DNA damage inducible beta
HALLMARK_MYOGENESIS	58	ACTA1	actin alpha 1, skeletal muscle
HALLMARK_MYOGENESIS	5507	PPP1R3C	protein phosphatase 1 regulatory subunit 3C
HALLMARK_MYOGENESIS	3693	ITGB5	integrin subunit beta 5
HALLMARK_MYOGENESIS	1266	CNN3	calponin 3
HALLMARK_MYOGENESIS	5816	PVALB	parvalbumin
HALLMARK_MYOGENESIS	624	BDKRB2	bradykinin receptor B2
HALLMARK_MYOGENESIS	2281	FKBP1B	FKBP prolyl isomerase 1B
HALLMARK_MYOGENESIS	3688	ITGB1	integrin subunit beta 1
HALLMARK_TNFA_SIGNALING_VIA_NFKB	50486	G0S2	G0/G1 switch 2
HALLMARK_TNFA_SIGNALING_VIA_NFKB	1958	EGR1	early growth response 1
HALLMARK_TNFA_SIGNALING_VIA_NFKB	2669	GEM	GTP binding protein overexpressed in skeletal muscle
HALLMARK_TNFA_SIGNALING_VIA_NFKB	9945	GFPT2	glutamine-fructose-6-phosphate transaminase 2
HALLMARK_TNFA_SIGNALING_VIA_NFKB	2353	FOS	Fos proto-oncogene, AP-1 transcription factor subunit
HALLMARK_TNFA_SIGNALING_VIA_NFKB	1906	EDN1	endothelin 1
HALLMARK_TNFA_SIGNALING_VIA_NFKB	1959	EGR2	early growth response 2
HALLMARK_TNFA_SIGNALING_VIA_NFKB	10365	KLF2	KLF transcription factor 2
HALLMARK_TNFA_SIGNALING_VIA_NFKB	7130	TNFAIP6	TNF alpha induced protein 6
HALLMARK_TNFA_SIGNALING_VIA_NFKB	1843	DUSP1	dual specificity phosphatase 1
HALLMARK_TNFA_SIGNALING_VIA_NFKB	3575	IL7R	interleukin 7 receptor
HALLMARK_TNFA_SIGNALING_VIA_NFKB	5734	PTGER4	prostaglandin E receptor 4
HALLMARK_TNFA_SIGNALING_VIA_NFKB	374	AREG	amphiregulin
HALLMARK_TNFA_SIGNALING_VIA_NFKB	3624	INHBA	inhibin subunit beta A
HALLMARK_TNFA_SIGNALING_VIA_NFKB	1960	EGR3	early growth response 3
HALLMARK_TNFA_SIGNALING_VIA_NFKB	2152	F3	coagulation factor III, tissue factor
HALLMARK_TNFA_SIGNALING_VIA_NFKB	182	JAG1	jagged canonical Notch ligand 1
HALLMARK_TNFA_SIGNALING_VIA_NFKB	2114	ETS2	ETS proto-oncogene 2, transcription factor
HALLMARK_TNFA_SIGNALING_VIA_NFKB	1880	GPR183	G protein-coupled receptor 183
HALLMARK_TNFA_SIGNALING_VIA_NFKB	969	CD69	CD69 molecule
HALLMARK_TNFA_SIGNALING_VIA_NFKB	57007	ACKR3	atypical chemokine receptor 3
HALLMARK_TNFA_SIGNALING_VIA_NFKB	3914	LAMB3	laminin subunit beta 3
HALLMARK_TNFA_SIGNALING_VIA_NFKB	56937	PMEPA1	prostate transmembrane protein, androgen induced 1
HALLMARK_TNFA_SIGNALING_VIA_NFKB	5328	PLAU	plasminogen activator, urokinase
HALLMARK_TNFA_SIGNALING_VIA_NFKB	687	KLF9	KLF transcription factor 9
HALLMARK_TNFA_SIGNALING_VIA_NFKB	4616	GADD45B	growth arrest and DNA damage inducible beta
HALLMARK_TNFA_SIGNALING_VIA_NFKB	2150	F2RL1	F2R like trypsin receptor 1
HALLMARK_TNFA_SIGNALING_VIA_NFKB	11080	DNAJB4	DnaJ heat shock protein family (Hsp40) member B4
HALLMARK_TNFA_SIGNALING_VIA_NFKB	25816	TNFAIP8	TNF alpha induced protein 8
HALLMARK_TNFA_SIGNALING_VIA_NFKB	4082	MARCKS	myristoylated alanine rich protein kinase C substrate
HALLMARK_TNFA_SIGNALING_VIA_NFKB	7071	KLF10	KLF transcription factor 10
HALLMARK_TNFA_SIGNALING_VIA_NFKB	5791	PTPRE	protein tyrosine phosphatase receptor type E
HALLMARK_TNFA_SIGNALING_VIA_NFKB	10769	PLK2	polo like kinase 2
HALLMARK_TNFA_SIGNALING_VIA_NFKB	23258	DENND5A	DENN domain containing 5A
HALLMARK_TNFA_SIGNALING_VIA_NFKB	8848	TSC22D1	TSC22 domain family member 1
HALLMARK_TNFA_SIGNALING_VIA_NFKB	3398	ID2	inhibitor of DNA binding 2
HALLMARK_TNFA_SIGNALING_VIA_NFKB	388	RHOB	ras homolog family member B
HALLMARK_APICAL_JUNCTION	1308	COL17A1	collagen type XVII alpha 1 chain
HALLMARK_APICAL_JUNCTION	57863	CADM3	cell adhesion molecule 3
HALLMARK_APICAL_JUNCTION	5010	CLDN11	claudin 11
HALLMARK_APICAL_JUNCTION	72	ACTG2	actin gamma 2, smooth muscle
HALLMARK_APICAL_JUNCTION	4313	MMP2	matrix metallopeptidase 2
HALLMARK_APICAL_JUNCTION	9379	NRXN2	neurexin 2
HALLMARK_APICAL_JUNCTION	9353	SLIT2	slit guidance ligand 2
HALLMARK_APICAL_JUNCTION	2200	FBN1	fibrillin 1
HALLMARK_APICAL_JUNCTION	83700	JAM3	junctional adhesion molecule 3
HALLMARK_APICAL_JUNCTION	1307	COL16A1	collagen type XVI alpha 1 chain
HALLMARK_APICAL_JUNCTION	11096	ADAMTS5	ADAM metallopeptidase with thrombospondin type 1 motif 5
HALLMARK_APICAL_JUNCTION	8745	ADAM23	ADAM metallopeptidase domain 23
HALLMARK_APICAL_JUNCTION	1462	VCAN	versican
HALLMARK_APICAL_JUNCTION	7450	VWF	von Willebrand factor
HALLMARK_APICAL_JUNCTION	91624	NEXN	nexilin F-actin binding protein
HALLMARK_APICAL_JUNCTION	10398	MYL9	myosin light chain 9
HALLMARK_APICAL_JUNCTION	947	CD34	CD34 molecule
HALLMARK_APICAL_JUNCTION	1009	CDH11	cadherin 11
HALLMARK_APICAL_JUNCTION	143903	LAYN	layilin
HALLMARK_APICAL_JUNCTION	7122	CLDN5	claudin 5
HALLMARK_APICAL_JUNCTION	1004	CDH6	cadherin 6
HALLMARK_APICAL_JUNCTION	7070	THY1	Thy-1 cell surface antigen
HALLMARK_APICAL_JUNCTION	5175	PECAM1	platelet and endothelial cell adhesion molecule 1
HALLMARK_APICAL_JUNCTION	7412	VCAM1	vascular cell adhesion molecule 1
HALLMARK_APICAL_JUNCTION	8910	SGCE	sarcoglycan epsilon
HALLMARK_APICAL_JUNCTION	3384	ICAM2	intercellular adhesion molecule 2
HALLMARK_APICAL_JUNCTION	51148	CERCAM	cerebral endothelial cell adhesion molecule
HALLMARK_APICAL_JUNCTION	4267	CD99	CD99 molecule (Xg blood group)
HALLMARK_APICAL_JUNCTION	1265	CNN2	calponin 2
HALLMARK_APICAL_JUNCTION	3914	LAMB3	laminin subunit beta 3
HALLMARK_APICAL_JUNCTION	7216	TRO	trophinin
HALLMARK_APICAL_JUNCTION	5600	MAPK11	mitogen-activated protein kinase 11
HALLMARK_APICAL_JUNCTION	7106	TSPAN4	tetraspanin 4
HALLMARK_APICAL_JUNCTION	8935	SKAP2	src kinase associated phosphoprotein 2
HALLMARK_APICAL_JUNCTION	347902	AMIGO2	adhesion molecule with Ig like domain 2
HALLMARK_APICAL_JUNCTION	5788	PTPRC	protein tyrosine phosphatase receptor type C
HALLMARK_APICAL_JUNCTION	58	ACTA1	actin alpha 1, skeletal muscle
HALLMARK_APICAL_JUNCTION	147	ADRA1B	adrenoceptor alpha 1B
HALLMARK_APICAL_JUNCTION	7045	TGFBI	transforming growth factor beta induced
HALLMARK_APICAL_JUNCTION	7414	VCL	vinculin
HALLMARK_APICAL_JUNCTION	65266	WNK4	WNK lysine deficient protein kinase 4
HALLMARK_APICAL_JUNCTION	55742	PARVA	parvin alpha
HALLMARK_APICAL_JUNCTION	3688	ITGB1	integrin subunit beta 1
HALLMARK_APICAL_JUNCTION	84552	PARD6G	par-6 family cell polarity regulator gamma
HALLMARK_APICAL_JUNCTION	4318	MMP9	matrix metallopeptidase 9
HALLMARK_APICAL_JUNCTION	23562	CLDN14	claudin 14
HALLMARK_APICAL_JUNCTION	4627	MYH9	myosin heavy chain 9
HALLMARK_APICAL_JUNCTION	51474	LIMA1	LIM domain and actin binding 1
HALLMARK_APICAL_JUNCTION	4628	MYH10	myosin heavy chain 10
HALLMARK_APICAL_JUNCTION	3667	IRS1	insulin receptor substrate 1
HALLMARK_APICAL_JUNCTION	942	CD86	CD86 molecule
HALLMARK_MYC_TARGETS_V2	10514	MYBBP1A	MYB binding protein 1a
HALLMARK_MYC_TARGETS_V2	23481	PES1	pescadillo ribosomal biogenesis factor 1
HALLMARK_MYC_TARGETS_V2	80324	PUS1	pseudouridine synthase 1
HALLMARK_MYC_TARGETS_V2	51154	MRTO4	MRT4 homolog, ribosome maturation factor
HALLMARK_MYC_TARGETS_V2	92856	IMP4	IMP U3 small nucleolar ribonucleoprotein 4
HALLMARK_MYC_TARGETS_V2	54663	WDR74	WD repeat domain 74
HALLMARK_MYC_TARGETS_V2	4174	MCM5	minichromosome maintenance complex component 5
HALLMARK_MYC_TARGETS_V2	9136	RRP9	ribosomal RNA processing 9, U3 small nucleolar RNA binding protein
HALLMARK_MYC_TARGETS_V2	79050	NOC4L	nucleolar complex associated 4 homolog
HALLMARK_MYC_TARGETS_V2	51491	NOP16	NOP16 nucleolar protein
HALLMARK_MYC_TARGETS_V2	7965	AIMP2	aminoacyl tRNA synthetase complex interacting multifunctional protein 2
HALLMARK_MYC_TARGETS_V2	10528	NOP56	NOP56 ribonucleoprotein
HALLMARK_MYC_TARGETS_V2	81887	LAS1L	LAS1 like ribosome biogenesis factor
HALLMARK_MYC_TARGETS_V2	4839	NOP2	NOP2 nucleolar protein
HALLMARK_MYC_TARGETS_V2	705	BYSL	bystin like
HALLMARK_MYC_TARGETS_V2	56915	EXOSC5	exosome component 5
HALLMARK_MYC_TARGETS_V2	9221	NOLC1	nucleolar and coiled-body phosphoprotein 1
HALLMARK_MYC_TARGETS_V2	56342	PPAN	peter pan homolog
HALLMARK_MYC_TARGETS_V2	9238	TBRG4	transforming growth factor beta regulator 4
HALLMARK_MYC_TARGETS_V2	79711	IPO4	importin 4
HALLMARK_MYC_TARGETS_V2	2193	FARSA	phenylalanyl-tRNA synthetase subunit alpha
HALLMARK_MYC_TARGETS_V2	23223	RRP12	ribosomal RNA processing 12 homolog
HALLMARK_MYC_TARGETS_V2	79077	DCTPP1	dCTP pyrophosphatase 1
HALLMARK_MYC_TARGETS_V2	27346	TMEM97	transmembrane protein 97
HALLMARK_MYC_TARGETS_V2	6573	SLC19A1	solute carrier family 19 member 1
HALLMARK_MYC_TARGETS_V2	64216	TFB2M	transcription factor B2, mitochondrial
HALLMARK_MYC_TARGETS_V2	3177	SLC29A2	solute carrier family 29 member 2
HALLMARK_MYC_TARGETS_V2	7374	UNG	uracil DNA glycosylase
HALLMARK_MYC_TARGETS_V2	3329	HSPD1	heat shock protein family D (Hsp60) member 1
HALLMARK_MYC_TARGETS_V2	4173	MCM4	minichromosome maintenance complex component 4
HALLMARK_MYC_TARGETS_V2	5347	PLK1	polo like kinase 1
HALLMARK_COMPLEMENT	2159	F10	coagulation factor X
HALLMARK_COMPLEMENT	716	C1S	complement C1s
HALLMARK_COMPLEMENT	3075	CFH	complement factor H
HALLMARK_COMPLEMENT	948	CD36	CD36 molecule
HALLMARK_COMPLEMENT	23414	ZFPM2	zinc finger protein, FOG family member 2
HALLMARK_COMPLEMENT	715	C1R	complement C1r
HALLMARK_COMPLEMENT	4035	LRP1	LDL receptor related protein 1
HALLMARK_COMPLEMENT	1803	DPP4	dipeptidyl peptidase 4
HALLMARK_COMPLEMENT	718	C3	complement C3
HALLMARK_COMPLEMENT	710	SERPING1	serpin family G member 1
HALLMARK_COMPLEMENT	6935	ZEB1	zinc finger E-box binding homeobox 1
HALLMARK_COMPLEMENT	3003	GZMK	granzyme K
HALLMARK_COMPLEMENT	54331	GNG2	G protein subunit gamma 2
HALLMARK_COMPLEMENT	4855	NOTCH4	notch receptor 4
HALLMARK_COMPLEMENT	959	CD40LG	CD40 ligand
HALLMARK_COMPLEMENT	2534	FYN	FYN proto-oncogene, Src family tyrosine kinase
HALLMARK_COMPLEMENT	4323	MMP14	matrix metallopeptidase 14
HALLMARK_COMPLEMENT	2335	FN1	fibronectin 1
HALLMARK_COMPLEMENT	4322	MMP13	matrix metallopeptidase 13
HALLMARK_COMPLEMENT	1012	CDH13	cadherin 13
HALLMARK_COMPLEMENT	2152	F3	coagulation factor III, tissue factor
HALLMARK_COMPLEMENT	7980	TFPI2	tissue factor pathway inhibitor 2
HALLMARK_COMPLEMENT	5292	PIM1	Pim-1 proto-oncogene, serine/threonine kinase
HALLMARK_COMPLEMENT	1284	COL4A2	collagen type IV alpha 2 chain
HALLMARK_COMPLEMENT	7077	TIMP2	TIMP metallopeptidase inhibitor 2
HALLMARK_COMPLEMENT	5327	PLAT	plasminogen activator, tissue type
HALLMARK_COMPLEMENT	5294	PIK3CG	phosphatidylinositol-4,5-bisphosphate 3-kinase catalytic subunit gamma
HALLMARK_COMPLEMENT	10019	SH2B3	SH2B adaptor protein 3
HALLMARK_COMPLEMENT	1848	DUSP6	dual specificity phosphatase 6
HALLMARK_COMPLEMENT	10404	CPQ	carboxypeptidase Q
HALLMARK_COMPLEMENT	3958	LGALS3	galectin 3
HALLMARK_COMPLEMENT	1519	CTSO	cathepsin O
HALLMARK_COMPLEMENT	837	CASP4	caspase 4
HALLMARK_COMPLEMENT	5341	PLEK	pleckstrin
HALLMARK_COMPLEMENT	7076	TIMP1	TIMP metallopeptidase inhibitor 1
HALLMARK_COMPLEMENT	8445	DYRK2	dual specificity tyrosine phosphorylation regulated kinase 2
HALLMARK_COMPLEMENT	23533	PIK3R5	phosphoinositide-3-kinase regulatory subunit 5
HALLMARK_COMPLEMENT	5155	PDGFB	platelet derived growth factor subunit B
HALLMARK_COMPLEMENT	1604	CD55	CD55 molecule (Cromer blood group)
HALLMARK_COMPLEMENT	9732	DOCK4	dedicator of cytokinesis 4
HALLMARK_COMPLEMENT	5547	PRCP	prolylcarboxypeptidase
HALLMARK_COMPLEMENT	308	ANXA5	annexin A5
HALLMARK_COMPLEMENT	1465	CSRP1	cysteine and glycine rich protein 1
HALLMARK_COMPLEMENT	55619	DOCK10	dedicator of cytokinesis 10
HALLMARK_COMPLEMENT	160851	DGKH	diacylglycerol kinase eta
HALLMARK_IL2_STAT5_SIGNALING	6403	SELP	selectin P
HALLMARK_IL2_STAT5_SIGNALING	80760	ITIH5	inter-alpha-trypsin inhibitor heavy chain 5
HALLMARK_IL2_STAT5_SIGNALING	2151	F2RL2	coagulation factor II thrombin receptor like 2
HALLMARK_IL2_STAT5_SIGNALING	1291	COL6A1	collagen type VI alpha 1 chain
HALLMARK_IL2_STAT5_SIGNALING	126669	SHE	Src homology 2 domain containing E
HALLMARK_IL2_STAT5_SIGNALING	4907	NT5E	5'-nucleotidase ecto
HALLMARK_IL2_STAT5_SIGNALING	8835	SOCS2	suppressor of cytokine signaling 2
HALLMARK_IL2_STAT5_SIGNALING	894	CCND2	cyclin D2
HALLMARK_IL2_STAT5_SIGNALING	3563	IL3RA	interleukin 3 receptor subunit alpha
HALLMARK_IL2_STAT5_SIGNALING	4050	LTB	lymphotoxin beta
HALLMARK_IL2_STAT5_SIGNALING	2012	EMP1	epithelial membrane protein 1
HALLMARK_IL2_STAT5_SIGNALING	79971	WLS	Wnt ligand secretion mediator
HALLMARK_IL2_STAT5_SIGNALING	84525	HOPX	HOP homeobox
HALLMARK_IL2_STAT5_SIGNALING	8320	EOMES	eomesodermin
HALLMARK_IL2_STAT5_SIGNALING	23208	SYT11	synaptotagmin 11
HALLMARK_IL2_STAT5_SIGNALING	3976	LIF	LIF interleukin 6 family cytokine
HALLMARK_IL2_STAT5_SIGNALING	5732	PTGER2	prostaglandin E receptor 2
HALLMARK_IL2_STAT5_SIGNALING	8829	NRP1	neuropilin 1
HALLMARK_IL2_STAT5_SIGNALING	5292	PIM1	Pim-1 proto-oncogene, serine/threonine kinase
HALLMARK_IL2_STAT5_SIGNALING	55509	BATF3	basic leucine zipper ATF-like transcription factor 3
HALLMARK_IL2_STAT5_SIGNALING	10875	FGL2	fibrinogen like 2
HALLMARK_IL2_STAT5_SIGNALING	1028	CDKN1C	cyclin dependent kinase inhibitor 1C
HALLMARK_IL2_STAT5_SIGNALING	962	CD48	CD48 molecule
HALLMARK_IL2_STAT5_SIGNALING	6004	RGS16	regulator of G protein signaling 16
HALLMARK_IL2_STAT5_SIGNALING	4135	MAP6	microtubule associated protein 6
HALLMARK_IL2_STAT5_SIGNALING	5621	PRNP	prion protein
HALLMARK_IL2_STAT5_SIGNALING	6402	SELL	selectin L
HALLMARK_IL2_STAT5_SIGNALING	10124	ARL4A	ADP ribosylation factor like GTPase 4A
HALLMARK_IL2_STAT5_SIGNALING	4643	MYO1E	myosin IE
HALLMARK_IL2_STAT5_SIGNALING	3394	IRF8	interferon regulatory factor 8
HALLMARK_IL2_STAT5_SIGNALING	4616	GADD45B	growth arrest and DNA damage inducible beta
HALLMARK_IL2_STAT5_SIGNALING	81848	SPRY4	sprouty RTK signaling antagonist 4
HALLMARK_IL2_STAT5_SIGNALING	7293	TNFRSF4	TNF receptor superfamily member 4
HALLMARK_IL2_STAT5_SIGNALING	3566	IL4R	interleukin 4 receptor
HALLMARK_IL2_STAT5_SIGNALING	83699	SH3BGRL2	SH3 domain binding glutamate rich protein like 2
HALLMARK_IL2_STAT5_SIGNALING	196	AHR	aryl hydrocarbon receptor
HALLMARK_IL2_STAT5_SIGNALING	22822	PHLDA1	pleckstrin homology like domain family A member 1
HALLMARK_IL2_STAT5_SIGNALING	79026	AHNAK	AHNAK nucleoprotein
HALLMARK_IL2_STAT5_SIGNALING	6095	RORA	RAR related orphan receptor A
HALLMARK_IL2_STAT5_SIGNALING	3685	ITGAV	integrin subunit alpha V
HALLMARK_IL2_STAT5_SIGNALING	64332	NFKBIZ	NFKB inhibitor zeta
HALLMARK_IL2_STAT5_SIGNALING	8477	GPR65	G protein-coupled receptor 65
HALLMARK_IL2_STAT5_SIGNALING	51284	TLR7	toll like receptor 7
HALLMARK_IL2_STAT5_SIGNALING	3459	IFNGR1	interferon gamma receptor 1
HALLMARK_IL2_STAT5_SIGNALING	51429	SNX9	sorting nexin 9
HALLMARK_IL2_STAT5_SIGNALING	659	BMPR2	bone morphogenetic protein receptor type 2
HALLMARK_IL2_STAT5_SIGNALING	23075	SWAP70	switching B cell complex subunit SWAP70
HALLMARK_IL2_STAT5_SIGNALING	23258	DENND5A	DENN domain containing 5A
HALLMARK_IL2_STAT5_SIGNALING	942	CD86	CD86 molecule
HALLMARK_IL2_STAT5_SIGNALING	3655	ITGA6	integrin subunit alpha 6
HALLMARK_IL2_STAT5_SIGNALING	23710	GABARAPL1	GABA type A receptor associated protein like 1
HALLMARK_IL2_STAT5_SIGNALING	57045	TWSG1	twisted gastrulation BMP signaling modulator 1
HALLMARK_IL2_STAT5_SIGNALING	388	RHOB	ras homolog family member B
HALLMARK_IL2_STAT5_SIGNALING	1893	ECM1	extracellular matrix protein 1
HALLMARK_UNFOLDED_PROTEIN_RESPONSE	10113	PREB	prolactin regulatory element binding
HALLMARK_UNFOLDED_PROTEIN_RESPONSE	8570	KHSRP	KH-type splicing regulatory protein
HALLMARK_UNFOLDED_PROTEIN_RESPONSE	10897	YIF1A	Yip1 interacting factor homolog A, membrane trafficking protein
HALLMARK_UNFOLDED_PROTEIN_RESPONSE	23404	EXOSC2	exosome component 2
HALLMARK_UNFOLDED_PROTEIN_RESPONSE	10130	PDIA6	protein disulfide isomerase family A member 6
HALLMARK_UNFOLDED_PROTEIN_RESPONSE	1054	CEBPG	CCAAT enhancer binding protein gamma
HALLMARK_UNFOLDED_PROTEIN_RESPONSE	1981	EIF4G1	eukaryotic translation initiation factor 4 gamma 1
HALLMARK_UNFOLDED_PROTEIN_RESPONSE	58477	SRPRB	SRP receptor subunit beta
HALLMARK_UNFOLDED_PROTEIN_RESPONSE	9136	RRP9	ribosomal RNA processing 9, U3 small nucleolar RNA binding protein
HALLMARK_UNFOLDED_PROTEIN_RESPONSE	8815	BANF1	BAF nuclear assembly factor 1
HALLMARK_UNFOLDED_PROTEIN_RESPONSE	9775	EIF4A3	eukaryotic translation initiation factor 4A3
HALLMARK_UNFOLDED_PROTEIN_RESPONSE	10525	HYOU1	hypoxia up-regulated 1
HALLMARK_UNFOLDED_PROTEIN_RESPONSE	10528	NOP56	NOP56 ribonucleoprotein
HALLMARK_UNFOLDED_PROTEIN_RESPONSE	56915	EXOSC5	exosome component 5
HALLMARK_UNFOLDED_PROTEIN_RESPONSE	11260	XPOT	exportin for tRNA
HALLMARK_UNFOLDED_PROTEIN_RESPONSE	9221	NOLC1	nucleolar and coiled-body phosphoprotein 1
HALLMARK_UNFOLDED_PROTEIN_RESPONSE	55651	NHP2	NHP2 ribonucleoprotein
HALLMARK_UNFOLDED_PROTEIN_RESPONSE	1978	EIF4EBP1	eukaryotic translation initiation factor 4E binding protein 1
HALLMARK_UNFOLDED_PROTEIN_RESPONSE	1736	DKC1	dyskerin pseudouridine synthase 1
HALLMARK_UNFOLDED_PROTEIN_RESPONSE	54512	EXOSC4	exosome component 4
HALLMARK_UNFOLDED_PROTEIN_RESPONSE	1163	CKS1B	CDC28 protein kinase regulatory subunit 1B
HALLMARK_UNFOLDED_PROTEIN_RESPONSE	440	ASNS	asparagine synthetase (glutamine-hydrolyzing)
HALLMARK_UNFOLDED_PROTEIN_RESPONSE	25804	LSM4	LSM4 homolog, U6 small nuclear RNA and mRNA degradation associated
HALLMARK_UNFOLDED_PROTEIN_RESPONSE	8140	SLC7A5	solute carrier family 7 member 5
HALLMARK_HYPOXIA	8406	SRPX	sushi repeat containing protein X-linked
HALLMARK_HYPOXIA	9590	AKAP12	A-kinase anchoring protein 12
HALLMARK_HYPOXIA	1634	DCN	decorin
HALLMARK_HYPOXIA	857	CAV1	caveolin 1
HALLMARK_HYPOXIA	4015	LOX	lysyl oxidase
HALLMARK_HYPOXIA	1289	COL5A1	collagen type V alpha 1 chain
HALLMARK_HYPOXIA	633	BGN	biglycan
HALLMARK_HYPOXIA	2353	FOS	Fos proto-oncogene, AP-1 transcription factor subunit
HALLMARK_HYPOXIA	7043	TGFB3	transforming growth factor beta 3
HALLMARK_HYPOXIA	1843	DUSP1	dual specificity phosphatase 1
HALLMARK_HYPOXIA	5228	PGF	placental growth factor
HALLMARK_HYPOXIA	5578	PRKCA	protein kinase C alpha
HALLMARK_HYPOXIA	2113	ETS1	ETS proto-oncogene 1, transcription factor
HALLMARK_HYPOXIA	2152	F3	coagulation factor III, tissue factor
HALLMARK_HYPOXIA	3486	IGFBP3	insulin like growth factor binding protein 3
HALLMARK_HYPOXIA	5066	PAM	peptidylglycine alpha-amidating monooxygenase
HALLMARK_HYPOXIA	57007	ACKR3	atypical chemokine receptor 3
HALLMARK_HYPOXIA	1028	CDKN1C	cyclin dependent kinase inhibitor 1C
HALLMARK_HYPOXIA	1907	EDN2	endothelin 2
HALLMARK_HYPOXIA	2908	NR3C1	nuclear receptor subfamily 3 group C member 1
HALLMARK_HYPOXIA	6383	SDC2	syndecan 2
HALLMARK_HYPOXIA	5507	PPP1R3C	protein phosphatase 1 regulatory subunit 3C
HALLMARK_HYPOXIA	7045	TGFBI	transforming growth factor beta induced
HALLMARK_HYPOXIA	6533	SLC6A6	solute carrier family 6 member 6
HALLMARK_HYPOXIA	5155	PDGFB	platelet derived growth factor subunit B
HALLMARK_HYPOXIA	6095	RORA	RAR related orphan receptor A
HALLMARK_HYPOXIA	9957	HS3ST1	heparan sulfate-glucosamine 3-sulfotransferase 1
HALLMARK_HYPOXIA	4627	MYH9	myosin heavy chain 9
HALLMARK_HYPOXIA	2239	GPC4	glypican 4
HALLMARK_HYPOXIA	56925	LXN	latexin
HALLMARK_HYPOXIA	2817	GPC1	glypican 1
HALLMARK_ANGIOGENESIS	1281	COL3A1	collagen type III alpha 1 chain
HALLMARK_ANGIOGENESIS	4060	LUM	lumican
HALLMARK_ANGIOGENESIS	11167	FSTL1	follistatin like 1
HALLMARK_ANGIOGENESIS	4023	LPL	lipoprotein lipase
HALLMARK_ANGIOGENESIS	1290	COL5A2	collagen type V alpha 2 chain
HALLMARK_ANGIOGENESIS	1462	VCAN	versican
HALLMARK_ANGIOGENESIS	10631	POSTN	periostin
HALLMARK_ANGIOGENESIS	894	CCND2	cyclin D2
HALLMARK_ANGIOGENESIS	6578	SLCO2A1	solute carrier organic anion transporter family member 2A1
HALLMARK_ANGIOGENESIS	4487	MSX1	msh homeobox 1
HALLMARK_ANGIOGENESIS	7056	THBD	thrombomodulin
HALLMARK_ANGIOGENESIS	3764	KCNJ8	potassium inwardly rectifying channel subfamily J member 8
HALLMARK_ANGIOGENESIS	8829	NRP1	neuropilin 1
HALLMARK_ANGIOGENESIS	182	JAG1	jagged canonical Notch ligand 1
HALLMARK_ANGIOGENESIS	5154	PDGFA	platelet derived growth factor subunit A
HALLMARK_ANGIOGENESIS	2260	FGFR1	fibroblast growth factor receptor 1
HALLMARK_ANGIOGENESIS	7076	TIMP1	TIMP metallopeptidase inhibitor 1
HALLMARK_ANGIOGENESIS	3685	ITGAV	integrin subunit alpha V
HALLMARK_SPERMATOGENESIS	116832	RPL39L	ribosomal protein L39 like
HALLMARK_SPERMATOGENESIS	7419	VDAC3	voltage dependent anion channel 3
HALLMARK_SPERMATOGENESIS	22824	HSPA4L	heat shock protein family A (Hsp70) member 4 like
HALLMARK_SPERMATOGENESIS	8624	PSMG1	proteasome assembly chaperone 1
HALLMARK_SPERMATOGENESIS	11073	TOPBP1	DNA topoisomerase II binding protein 1
HALLMARK_SPERMATOGENESIS	5261	PHKG2	phosphorylase kinase catalytic subunit gamma 2
HALLMARK_SPERMATOGENESIS	7137	TNNI3	troponin I3, cardiac type
HALLMARK_SPERMATOGENESIS	3948	LDHC	lactate dehydrogenase C
HALLMARK_SPERMATOGENESIS	5984	RFC4	replication factor C subunit 4
HALLMARK_SPERMATOGENESIS	51087	YBX2	Y-box binding protein 2
HALLMARK_SPERMATOGENESIS	1033	CDKN3	cyclin dependent kinase inhibitor 3
HALLMARK_SPERMATOGENESIS	2146	EZH2	enhancer of zeste 2 polycomb repressive complex 2 subunit
HALLMARK_SPERMATOGENESIS	11004	KIF2C	kinesin family member 2C
HALLMARK_SPERMATOGENESIS	699	BUB1	BUB1 mitotic checkpoint serine/threonine kinase
HALLMARK_SPERMATOGENESIS	983	CDK1	cyclin dependent kinase 1
HALLMARK_SPERMATOGENESIS	6790	AURKA	aurora kinase A
HALLMARK_SPERMATOGENESIS	7272	TTK	TTK protein kinase
HALLMARK_SPERMATOGENESIS	9133	CCNB2	cyclin B2
HALLMARK_SPERMATOGENESIS	23397	NCAPH	non-SMC condensin I complex subunit H
HALLMARK_SPERMATOGENESIS	4751	NEK2	NIMA related kinase 2
HALLMARK_APOPTOSIS	1634	DCN	decorin
HALLMARK_APOPTOSIS	4313	MMP2	matrix metallopeptidase 2
HALLMARK_APOPTOSIS	4060	LUM	lumican
HALLMARK_APOPTOSIS	3489	IGFBP6	insulin like growth factor binding protein 6
HALLMARK_APOPTOSIS	857	CAV1	caveolin 1
HALLMARK_APOPTOSIS	9638	FEZ1	fasciculation and elongation protein zeta 1
HALLMARK_APOPTOSIS	633	BGN	biglycan
HALLMARK_APOPTOSIS	5159	PDGFRB	platelet derived growth factor receptor beta
HALLMARK_APOPTOSIS	2149	F2R	coagulation factor II thrombin receptor
HALLMARK_APOPTOSIS	3082	HGF	hepatocyte growth factor
HALLMARK_APOPTOSIS	301	ANXA1	annexin A1
HALLMARK_APOPTOSIS	2934	GSN	gelsolin
HALLMARK_APOPTOSIS	894	CCND2	cyclin D2
HALLMARK_APOPTOSIS	7078	TIMP3	TIMP metallopeptidase inhibitor 3
HALLMARK_APOPTOSIS	7042	TGFB2	transforming growth factor beta 2
HALLMARK_APOPTOSIS	2012	EMP1	epithelial membrane protein 1
HALLMARK_APOPTOSIS	1960	EGR3	early growth response 3
HALLMARK_APOPTOSIS	969	CD69	CD69 molecule
HALLMARK_APOPTOSIS	10628	TXNIP	thioredoxin interacting protein
HALLMARK_APOPTOSIS	56172	ANKH	ANKH inorganic pyrophosphate transport regulator
HALLMARK_APOPTOSIS	4739	NEDD9	neural precursor cell expressed, developmentally down-regulated 9
HALLMARK_APOPTOSIS	7077	TIMP2	TIMP metallopeptidase inhibitor 2
HALLMARK_APOPTOSIS	355	FAS	Fas cell surface death receptor
HALLMARK_APOPTOSIS	1806	DPYD	dihydropyrimidine dehydrogenase
HALLMARK_APOPTOSIS	6304	SATB1	SATB homeobox 1
HALLMARK_APOPTOSIS	5327	PLAT	plasminogen activator, tissue type
HALLMARK_APOPTOSIS	4616	GADD45B	growth arrest and DNA damage inducible beta
HALLMARK_APOPTOSIS	3958	LGALS3	galectin 3
HALLMARK_APOPTOSIS	1647	GADD45A	growth arrest and DNA damage inducible alpha
HALLMARK_APOPTOSIS	837	CASP4	caspase 4
HALLMARK_APOPTOSIS	7076	TIMP1	TIMP metallopeptidase inhibitor 1
HALLMARK_APOPTOSIS	51176	LEF1	lymphoid enhancer binding factor 1
HALLMARK_APOPTOSIS	3162	HMOX1	heme oxygenase 1
HALLMARK_APOPTOSIS	3459	IFNGR1	interferon gamma receptor 1
HALLMARK_APOPTOSIS	4092	SMAD7	SMAD family member 7
HALLMARK_APOPTOSIS	6041	RNASEL	ribonuclease L
HALLMARK_HEDGEHOG_SIGNALING	2735	GLI1	GLI family zinc finger 1
HALLMARK_HEDGEHOG_SIGNALING	7857	SCG2	secretogranin II
HALLMARK_HEDGEHOG_SIGNALING	7070	THY1	Thy-1 cell surface antigen
HALLMARK_HEDGEHOG_SIGNALING	23493	HEY2	hes related family bHLH transcription factor with YRPW motif 2
HALLMARK_HEDGEHOG_SIGNALING	8829	NRP1	neuropilin 1
HALLMARK_HEDGEHOG_SIGNALING	2114	ETS2	ETS proto-oncogene 2, transcription factor
HALLMARK_HEDGEHOG_SIGNALING	1808	DPYSL2	dihydropyrimidinase like 2
HALLMARK_HEDGEHOG_SIGNALING	23462	HEY1	hes related family bHLH transcription factor with YRPW motif 1
HALLMARK_HEDGEHOG_SIGNALING	4627	MYH9	myosin heavy chain 9
HALLMARK_TGF_BETA_SIGNALING	4053	LTBP2	latent transforming growth factor beta binding protein 2
HALLMARK_TGF_BETA_SIGNALING	3397	ID1	inhibitor of DNA binding 1
HALLMARK_TGF_BETA_SIGNALING	3399	ID3	inhibitor of DNA binding 3
HALLMARK_TGF_BETA_SIGNALING	1028	CDKN1C	cyclin dependent kinase inhibitor 1C
HALLMARK_TGF_BETA_SIGNALING	56937	PMEPA1	prostate transmembrane protein, androgen induced 1
HALLMARK_TGF_BETA_SIGNALING	7040	TGFB1	transforming growth factor beta 1
HALLMARK_TGF_BETA_SIGNALING	7057	THBS1	thrombospondin 1
HALLMARK_TGF_BETA_SIGNALING	11031	RAB31	RAB31, member RAS oncogene family
HALLMARK_TGF_BETA_SIGNALING	6497	SKI	SKI proto-oncogene
HALLMARK_TGF_BETA_SIGNALING	6711	SPTBN1	spectrin beta, non-erythrocytic 1
HALLMARK_TGF_BETA_SIGNALING	7071	KLF10	KLF transcription factor 10
HALLMARK_TGF_BETA_SIGNALING	90	ACVR1	activin A receptor type 1
HALLMARK_TGF_BETA_SIGNALING	7046	TGFBR1	transforming growth factor beta receptor 1
HALLMARK_TGF_BETA_SIGNALING	4092	SMAD7	SMAD family member 7
HALLMARK_TGF_BETA_SIGNALING	659	BMPR2	bone morphogenetic protein receptor type 2
HALLMARK_TGF_BETA_SIGNALING	3398	ID2	inhibitor of DNA binding 2
HALLMARK_TGF_BETA_SIGNALING	7082	TJP1	tight junction protein 1
HALLMARK_TGF_BETA_SIGNALING	8412	BCAR3	BCAR3 adaptor protein, NSP family member
